# Supplementary material for: The revealing of a novel double bond reductase related to perilla ketone biosynthesis in Perilla frutescens
Source: BMC Plant Biol. 2023 Jun 30;23:345. doi: 10.1186/s12870-023-04345-1 (PMC10311769; doi:10.1186/s12870-023-04345-1)
Supplement: Supplementary file 1 — Supplementary Material 1 [file 12870_2023_4345_MOESM1_ESM.xlsx]

## Sheet: Table S1
Peak area after correction
	L1	L2	L3	L4	L5	L6	L7	L8	L9
Perillaketone	1.38108e+07	1.1401e+07	2.64021e+07	2.48442e+07	2.73341e+07	1.72082e+07	5.19552e+07	1.39047e+08	1.90535e+08
Egomaketone	1.08226e+06	1.63661e+06	3.02174e+06	2.70916e+06	1.52473e+06	611715	3.83791e+06	1.44746e+07	8.15664e+06
Isoegomaketone	4.94211e+06	1.02635e+07	1.82172e+07	1.6075e+07	5.66615e+06	2.14742e+06	1.58321e+07	7.79868e+07	3.40181e+07
The ratio of compounds
	L1	L2	L3	L4	L5	L6	L7	L8	L9
Perillaketone	0.689492	0.491774	0.546831	0.567405	0.814116	0.847517	0.801785	0.604966	0.824279
Egomaketone	0.0582277	0.0700841	0.065587	0.0621748	0.0441634	0.0327847	0.0394293	0.0601925	0.033377
Isoegomaketone	0.252281	0.438142	0.387582	0.37042	0.141721	0.119698	0.158785	0.334841	0.142344

## Sheet: Table S2
Sample	Raw data (GB)	Clean data (GB)	Q20%	Q30%	Unmapped(%)	Total_Mapped(%)
L4-1	6.07936	6.05814	5918855382 (97.97%)	5680001210 (94.02%)	2113856 (5.25%)	38153666 (94.75%)
L4-2	6.78399	6.75834	6590058189 (97.82%)	6314990777 (93.74%)	2018934 (4.49%)	42935644 (95.51%)
L4-3	7.23766	7.20895	7024336566 (97.85%)	6732398843 (93.78%)	2791563 (5.82%)	45164707 (94.18%)
L6-1	5.83807	5.81587	5662144897 (97.58%)	5404942227 (93.15%)	1807550 (4.68%)	36851668 (95.32%)
L6-2	7.36012	7.33526	7155144042 (97.84%)	6854831681 (93.73%)	2011334 (4.13%)	46736460 (95.87%)
L6-3	6.64808	6.62386	6457836437 (97.84%)	6186954045 (93.74%)	1643955 (3.74%)	42334423 (96.26%)
L8-1	6.53039	6.50675	6354652301 (97.95%)	6099476606 (94.02%)	1619095 (3.74%)	41627983 (96.26%)
L8-2	5.80366	5.78259	5635893981 (97.73%)	5392551694 (93.51%)	1676024 (4.37%)	36707204 (95.63%)
L8-3	5.7535	5.73347	5594796053 (97.87%)	5364039000 (93.84%)	1402021 (3.68%)	36668785 (96.32%)
L9-1	6.16543	6.14144	5970205449 (97.50%)	5693436078 (92.98%)	1941519 (4.76%)	38870321 (95.24%)
L9-2	5.90488	5.88115	5711583707 (97.39%)	5437038931 (92.71%)	1811266 (4.64%)	37266074 (95.36%)
L9-3	5.61004	5.59062	5452286943 (97.86%)	5223547737 (93.75%)	1518045 (4.09%)	35588317 (95.91%)
total	75.7152	75.4365

## Sheet: Table S3
gene_id	L4-1_fpkm	L4-2_fpkm	L4-3_fpkm	L6-1_fpkm	L6-2_fpkm	L6-3_fpkm	L8-1_fpkm	L8-2_fpkm	L8-3_fpkm	L9-1_fpkm	L9-2_fpkm	L9-3_fpkm	Symbol	KEGG_A_class	KEGG_B_class	K_ID
C2S51_000027	4.97	4.95	5.68	2.29	3.55	2.74	3.46	3.69	3.44	13.5	9.6	10.35	CPRF1	-	-	-
C2S51_000083	1.29	0.42	0.79	0.56	0.92	0.89	1.52	1.56	1.65	3.4	4.08	4.59	ALY3	-	-	-
C2S51_000291	6.24	5.69	3.75	4.17	5.36	4.54	5.58	7.66	7.21	8.99	10.1	9.29	At1g32360	-	-	-
C2S51_000426	6.04	5.09	5.03	3.19	5.96	2.39	4.03	4.68	3.77	13.81	13.22	11.41	CPRF1	-	-	-
C2S51_000480	8.63	7.82	8.58	10.81	14.97	13.65	20.34	21.89	22.14	24.73	24.63	24.85	GTL1	-	-	-
C2S51_000521	3.9	5.29	6.07	9.76	6.97	6.72	2.17	4.42	1.44	6.09	2.99	3.38	NAC082	-	-	-
C2S51_000560	1.07	1.16	0.54	4.01	2.33	2.69	4.21	7.81	3.84	6.68	5.29	6.65	MYB77	-	-	-
C2S51_000651	3.93	6.36	4.4	3.32	6.17	4.16	2.89	4.67	2.94	2.45	1.54	1.23	AGL19	-	-	-
C2S51_000683	13.23	16.53	15.56	14.71	12.3	9.9	8.22	9.15	8.57	2.79	2.43	4.01	HSFB2B	-	-	-
C2S51_000685	0.69	0.3	0.9	1.36	0.64	0.76	0.18	0.31	0.16	0.68	0.87	0.79	MYB3R-2	-	-	-
C2S51_000711	3.1	3.32	2.66	0.96	1.17	1.63	1.55	0.55	0.83	2.29	2.47	2.62	TCX5	-	-	-
C2S51_000738	0.11	1.69	0.28	0.12	0.55	0.41	0.42	1.66	0.48	3.03	1.76	3.5	DREB3	-	-	-
C2S51_000777	29.12	33.46	33.95	44.22	41.4	44.78	53.33	62.12	60.88	72.44	64.46	74.36	GATA22	-	-	-
C2S51_000857	3.23	5.28	4.94	1.61	0.92	0	0.82	4.96	1.06	34.87	31.34	23.62	ERF017	-	-	-
C2S51_000894	0.23	0.2	0.19	0	0.19	0.42	0.64	0.36	0.36	1.6	1.44	1.29	SPL2	-	-	-
C2S51_000997	11.89	10.97	9.46	7.38	7.61	6.62	2.9	2.87	3.19	4.32	5.78	4.1	RR23	Environmental Information Processing	Signal transduction	K14491
C2S51_001154	1.77	1.18	0.77	0.62	1.27	1.27	1.98	2.17	1.88	2.58	4.51	5.07	RFC3	Genetic Information Processing;Genetic Information Processing;Genetic Information Processing	Replication and repair;Replication and repair;Replication and repair	K10756;K10756;K10756
C2S51_001228	11.67	11.51	11.07	7.42	7.62	9.1	5.38	7.08	5.67	14.21	14.38	13.84	BZIP17	-	-	-
C2S51_001253	0.5	1.1	0.31	0.66	1.12	1.02	2.19	1.71	1.84	5.58	4.54	7.01	BHLH106	-	-	-
C2S51_001269	43.14	42.86	41.57	34.19	31.1	30.56	9.8	7.46	6.99	5.32	5.47	4.59	TGA21	Environmental Information Processing	Signal transduction	K14431
C2S51_001349	2.5	2	1.9	0.25	0.78	1.3	0.11	0.63	0.25	0.83	0.99	0.64	HSFB3	-	-	-
C2S51_001371	0.66	0.1	0.65	1.18	0.54	0.3	1.34	3.48	1.87	5.37	4.57	3.28	ERF034	-	-	-
C2S51_001383	0	0.09	0	0.11	0.09	0	1.96	2.12	1.68	3.27	4.75	5.34	SPL8	-	-	-
C2S51_001388	0	0.11	0.3	0.77	0.69	1.21	5.17	6.01	7.04	8.58	8.21	8.07	GATA4	-	-	-
C2S51_001392	15.22	20.22	21.22	19.75	17.29	21.07	13.64	7.82	12.13	4.11	3.56	4.19	UNE10	-	-	-
C2S51_001455	2.96	4.49	3.65	3.16	2.35	2.61	1.72	2.25	1.96	7.21	7.15	7.16	TCP9	-	-	-
C2S51_001466	7.41	7.17	6.9	7.5	6.03	6.9	7.61	7.91	6.93	13.58	15.97	13.48	RS41	-	-	-
C2S51_001478	49.62	52.2	64.04	59.85	52.39	61.45	51.79	38.66	38.93	24.38	24.7	25.26	MYB3R1	-	-	-
C2S51_001490	0.18	0.08	0	0.48	3	1.79	13.01	14.12	11.77	15.53	16.41	16.19	MYB17	-	-	-
C2S51_001596	56.91	53.58	55.54	26.94	21.11	17.77	21.43	30.78	23.58	66.01	63.6	64.32	MYC2	Environmental Information Processing;Environmental Information Processing	Signal transduction;Signal transduction	K13422;K13422
C2S51_001621	5.28	6.04	6.02	2.03	1.18	0.65	0.33	1.65	0.63	5.03	5.51	3.23	ERF5	-	-	-
C2S51_001643	0	0.14	0	0.87	1.87	1.33	1.81	3.44	3.27	4.22	5.1	4.37	MYB3	-	-	-
C2S51_001698	0.1	0.27	0	0.55	0.75	0.65	0.47	1.19	0.86	1.53	1.39	1.1	ODO1	-	-	-
C2S51_001796	0.41	0.16	0	0	0.11	0	0	0	0.15	1.37	0.57	0.97	DREB1D	-	-	-
C2S51_001797	1.48	2.61	2.84	0.34	0.17	0.48	0.2	2.01	0.67	2	2.87	1.82	ERF026	-	-	-
C2S51_001814	3.76	5.5	5.46	4.2	3.16	3.66	2.81	3.58	3.97	1.19	1.15	1.48	HSFB2A	-	-	-
C2S51_001844	6.36	7.04	6.91	4.34	4.61	4.15	2.73	2.59	2.66	3.69	4.89	4.09	TCX5	-	-	-
C2S51_001895	0.21	0.19	0.06	0.08	0.18	0.32	1.06	1.65	1.05	3.14	4.83	3.37	ET2	-	-	-
C2S51_001962	0	0	0	0	0.07	0	0.97	0.37	0.09	2.38	2.29	1.8	GRF5	-	-	-
C2S51_001988	0.55	0.94	1.73	0.4	0.11	0	0.35	2.76	0.94	25.17	21.7	12.83	ERF017	-	-	-
C2S51_002026	0	0	0	0	0.09	0.21	0.64	0.37	0.73	1.62	1.93	1.56	SPL2	-	-	-
C2S51_002094	0	0	0	0.15	0.06	0	0	0.15	0	0.21	0.22	0.6	NAC087	-	-	-
C2S51_002103	4.76	3.27	3.62	3.69	3.38	3.19	1.79	1.39	2.28	3.23	3.52	2.5	RR23	Environmental Information Processing	Signal transduction	K14491
C2S51_002222	0.59	1.13	0.54	0.62	0.6	0.42	1.24	1.28	0.88	3.44	2.58	3.09	RFC3	Genetic Information Processing;Genetic Information Processing;Genetic Information Processing	Replication and repair;Replication and repair;Replication and repair	K10756;K10756;K10756
C2S51_002261	5.19	7.22	4.85	2.98	5.56	3.99	1.85	2.74	1.27	3.38	1.25	1.07	WRKY70	-	-	-
C2S51_002276	15.16	13.65	13.05	7.87	9.06	9.61	5.22	5.52	4.79	11.75	10.74	8.25	BZIP17	-	-	-
C2S51_002292	1.49	1.43	1.15	2.52	1.83	1.47	3.92	3.67	3.68	8.18	4.67	6.61	BHLH106	-	-	-
C2S51_002305	29.44	26.02	25.81	18.27	20.03	19.49	5.46	5.51	7.57	7.26	7.55	6.45	TGA21	Environmental Information Processing	Signal transduction	K14431
C2S51_002391	15.75	13.75	15.07	13.87	13.97	10.48	7.26	6.42	5.64	7.47	7.03	5.54	Os03g0698800	-	-	-
C2S51_002397	0	0.09	0	0	0	0	0.27	0.72	0.83	0.49	0.72	0.53	DREB2F	-	-	-
C2S51_002402	2.65	2.05	4.31	0.44	1.43	0.38	0.23	1.05	0.53	3.8	2.07	3.12	BHLH14	Environmental Information Processing;Environmental Information Processing	Signal transduction;Signal transduction	K13422;K13422
C2S51_002451	0.24	0.2	0	2.61	5.33	2.8	8.53	8.24	9.49	9.74	11.75	10.52	BHLH	-	-	-
C2S51_002542	0	0	0	0	0	0	0.35	0.53	0.53	2.75	1.18	2.56	At3g19184	-	-	-
C2S51_002561	7.21	5.16	4.16	10.41	12.62	10.68	10.9	10.53	11.58	7.18	8.18	7.97	NHO1	-	-	-
C2S51_002594	5.57	4.25	4.55	7.73	9.12	6.78	2.75	4.03	2.35	2.69	2.06	1.26	MYB61	-	-	-
C2S51_002699	19.98	14.95	19.06	25.85	29.13	25.93	37.68	38.51	40.76	46.19	46.1	48.68	At5g28300	-	-	-
C2S51_002704	13.66	13.5	17.81	29.28	21.05	25.07	19.2	18.41	22.89	8.91	8.62	10.55	CPRF2	-	-	-
C2S51_002727	3.72	3.23	3.18	1.82	3.5	2.66	5.78	4.51	6.58	3.9	8.03	3.15	At4g34400	-	-	-
C2S51_002728	0.15	0	0	0	0	0	0.49	0.16	0.48	2.58	1.11	2.46	At5g66980	-	-	-
C2S51_002791	119.88	112.08	116.81	124.06	119.28	116.97	66.33	50.45	60.64	34.89	34.69	33.69	LET12	-	-	-
C2S51_002812	7.54	6.7	6.44	1.15	1.56	0.93	0.54	0.09	0.62	0.76	0.7	0.57	At1g51120	-	-	-
C2S51_002871	9.95	10.14	11.56	4	4.96	2.36	2.2	2.75	3.72	0.92	2.24	2.3	COL5	-	-	-
C2S51_002897	0.29	0	0	0.41	0.6	0.12	1.84	1.15	1.73	4.12	4.92	4.38	MYB60	-	-	-
C2S51_002973	1.32	2.26	1.72	0.67	0.62	1.35	0.29	1.4	1.65	1.83	2.96	2.82	HSFB3	-	-	-
C2S51_003015	1.63	2.23	1.61	3.74	3.5	1.75	9.72	10.4	8.5	27.53	27.24	26.64	SPL17	-	-	-
C2S51_003170	86.05	113.13	107.3	15.11	10.22	9.82	8.9	15.28	12.44	26.7	28.29	36.96	WRKY40	-	-	-
C2S51_003284	0.42	0	0	1.44	0.6	1.14	0.48	0.33	1.19	0.97	0.76	1.01	BEE1	-	-	-
C2S51_003384	1.99	0.59	0.93	0.24	0.18	0.8	0	0.23	0	0.88	0.23	0.28	BZIP44	-	-	-
C2S51_003396	0.85	1.25	1.43	1.81	1.39	1.8	0.53	0	0	0	0	0	RL1	-	-	-
C2S51_003398	0	0.2	0.29	1.09	0.19	0.31	1.16	2.76	2.28	7.95	9.26	6.85	ZHD4	-	-	-
C2S51_003439	7.79	5.92	6.75	8.39	10.59	7.22	8.34	10.12	6.73	15.12	13.22	17.66	BZR1	Environmental Information Processing	Signal transduction	K14503
C2S51_003445	64.05	68.01	67.86	60.33	58.21	56.3	31.38	28.78	34.54	46.28	35.25	35.23	NAC082	-	-	-
C2S51_003491	1.12	1.58	2.28	6.73	6.99	8.1	10.18	9.63	14.19	11.62	11.02	15.14	MYB77	-	-	-
C2S51_003501	5.97	6.39	5.62	8.25	6.83	7.82	10.42	9.24	9.93	10.51	12.23	15.24	GRF1	-	-	-
C2S51_003583	0	0.73	0.23	0.15	1.69	1.37	5.49	5.58	5.58	1.65	0.86	0.89	LBD38	-	-	-
C2S51_003603	0	0	0	0	0	0	0.39	0.25	0.13	2.04	1.38	1.43	HEC2	-	-	-
C2S51_003683	11.45	10.25	9.57	12.86	16.39	12.17	16.79	18.67	13.95	22.72	22.14	22.99	ARF6	-	-	-
C2S51_003720	0.2	0.35	0	2.45	3.35	1.99	18.06	21.49	20.01	28.57	22.89	24.65	BZIP34	-	-	-
C2S51_003723	0.68	0.67	0.64	0.65	0.37	0.28	1.06	0.4	0.96	1.52	1.35	1.06	--	-	-	-
C2S51_003724	12.94	11.54	13.37	25.78	26.41	27.25	44	38.52	43.15	42.58	33.68	43.4	TCP3	-	-	-
C2S51_003746	0.43	0.15	0.43	1.19	0.42	0.7	1.6	1.77	1.53	7.05	6.48	7.22	BEH4	-	-	-
C2S51_003755	4.38	3.61	3.48	1.64	1.75	2.75	1.16	1.32	0.87	0.96	0.58	1.66	BBX22	-	-	-
C2S51_003849	31.2	31.56	31.83	13.07	10.94	12.17	3.45	3.34	3.81	4.85	4.43	3.74	HSFA4B	-	-	-
C2S51_003867	2.07	1.02	1.55	1.84	2.64	1.78	1.28	0.85	1.22	0.57	0.84	0.87	WRKY65	-	-	-
C2S51_003891	35.95	37.06	37.81	37.16	29.32	36.01	16.67	17.02	17.97	10.19	11.12	16.68	TCP10	-	-	-
C2S51_003908	29.79	26.54	33.02	33.62	30.08	25.56	13.58	11.74	14.33	23.4	21.03	18.51	GLK2	-	-	-
C2S51_003909	1.87	1.96	2.21	2.97	3.64	3.41	4.06	4.05	4.11	7.48	10.14	9.48	GLK1	-	-	-
C2S51_003915	32.71	57.21	48.01	8.12	4.76	6.12	5.75	8.7	7.39	47.04	51.34	44.41	ERF4	-	-	-
C2S51_003992	21.36	18.54	16.79	12.34	11.64	12.29	3.67	3.43	3.73	4.89	2.86	3.23	WRKY6	-	-	-
C2S51_004044	5.84	7.11	6.56	5.51	5.22	5.89	9.46	9.19	9.51	22.64	22.95	25.36	TCP23	-	-	-
C2S51_004055	0	0.06	0	0	0	0.09	0.44	1.21	0.15	0.7	0.53	1.61	NAC030	-	-	-
C2S51_004167	0.11	0.67	0.18	0.82	1.6	0.79	2.26	3	2.63	4.38	3.22	4.46	VIP1	Environmental Information Processing	Signal transduction	K20557
C2S51_004172	5.96	7.46	9.67	1.89	7.39	5.56	1.62	1.7	0.85	1.28	3.02	2.42	GBF4	Environmental Information Processing	Signal transduction	K14432
C2S51_004226	0.91	1.1	1.3	1.46	3.03	2.7	6.03	5.32	4.14	26.48	30.95	25.33	ARF5	Environmental Information Processing	Signal transduction	K14486
C2S51_004253	3.16	2.96	2.91	2.11	2.74	2.19	1.96	1.8	1.98	4.36	7.44	5.34	WRKY22	Organismal Systems;Environmental Information Processing	Environmental adaptation;Signal transduction	K13425;K13425
C2S51_004278	0	0.09	0	0	0.08	0	0	0	0.2	0.39	0.3	0.62	CRF4	-	-	-
C2S51_004290	90.4	127.25	121.96	21.31	18.99	19.15	18.8	24.85	23.06	45.87	47.03	58.68	WRKY53	-	-	-
C2S51_004292	10.03	23.67	19.06	8.17	15.68	10.19	5.37	5.79	5.59	2.33	1.59	1.45	CPC	-	-	-
C2S51_004315	28.32	26.28	27.83	12.13	11.21	9.8	9.73	13.62	10.21	19.13	16.04	15.49	MTB1	-	-	-
C2S51_004398	0	0	0.1	0.13	0	0.24	0.88	0.13	0.75	0.59	0.75	1.28	BBX21	-	-	-
C2S51_004407	28.13	38.15	32.62	22.87	20.08	18.78	12.32	15.09	11.6	10.44	14.02	13.9	GATA5	-	-	-
C2S51_004453	0.25	0	0.14	0	0.41	0.08	1.08	1.14	0.79	2.74	3.13	2.33	P	-	-	-
C2S51_004491	0	0	0	0.95	0.73	1.38	7.73	6.92	8.26	11.76	11.84	12.14	MYB17	-	-	-
C2S51_004511	6.18	6.93	7.05	6.52	5.65	6.23	7.55	8	6.06	12.14	11.93	13.24	RS41	-	-	-
C2S51_004515	1.11	1.15	1.06	2.07	1.69	1.57	2.07	3.09	3.13	2.74	3.18	3.04	GEN1	-	-	-
C2S51_004524	3.28	1.53	1.53	1.26	1.87	2.07	2.28	2.02	1.73	6.54	5.32	5.78	TCP9	-	-	-
C2S51_004545	0	0	0	0	0	0	0.64	0.49	0.68	0	0.24	0	LBD18	-	-	-
C2S51_004569	0.91	2.19	2.42	4.09	3.96	3.22	8.68	8.33	8.44	21.87	25.7	24.53	YAB1	-	-	-
C2S51_004580	0	0.11	0	0.13	0.1	0.44	2.03	3.98	3.21	8.13	6.47	5.49	GATA4	-	-	-
C2S51_004584	0	0	0.16	0.1	0.08	0.08	1.2	0.98	0.69	4.8	6.18	5.47	SPL8	-	-	-
C2S51_004597	0	0	0.19	0.12	0.28	0	0.96	0.75	1.7	3.26	2.93	2.65	ERF034	-	-	-
C2S51_004706	46.19	37.63	35.94	22.59	25.49	27.94	11.75	15.25	12.22	18.51	16.6	15.63	BHLH130	-	-	-
C2S51_004740	15.52	15.42	16.18	16.39	21.49	16.83	43.22	44.71	46.67	65.71	78.13	67.53	YAB2	-	-	-
C2S51_004775	9.74	11.38	11.82	1.44	1.11	1.09	1.11	0.32	0.48	1.79	1.72	0.64	NAC090	-	-	-
C2S51_004784	8.52	8.39	9.78	10.23	10.36	9.85	15.31	14.86	13.84	4.38	6.08	7.9	NTL8	-	-	-
C2S51_004839	0.1	0.55	0.44	0.33	0.34	0.19	1.25	1.86	1.32	0.83	1.08	1.34	MYB73	-	-	-
C2S51_004872	0	0.31	0.1	1.13	0.21	0.67	0.55	0.43	0.37	0	0	0.13	ANR1	-	-	-
C2S51_005047	241.93	239.1	227.14	369.47	338.33	344.88	178.78	180.73	186.08	125.2	139.97	139.97	RAP2-2	-	-	-
C2S51_005192	50.36	44.29	45.17	110.1	118.77	92.4	81.96	76.33	82.42	78.79	79.95	78.39	ARF6	-	-	-
C2S51_005253	3.26	4.12	3.86	1.88	2.6	2.4	0.5	1.21	1.58	0.88	1.1	1.04	WRKY28	-	-	-
C2S51_005299	2.17	2.16	2.39	2.39	2.67	2.59	3	3.44	2.73	5.69	4.39	4.96	At1g14600	-	-	-
C2S51_005354	3.12	2.64	4.8	0.42	1.92	0.94	0.6	1.1	0.14	4.93	2.85	3.07	ERF4	-	-	-
C2S51_005355	2.81	3.48	5.35	2.6	1.85	2.56	1.04	2.18	0.79	3.37	3.33	7.06	ERF12	-	-	-
C2S51_005422	9.7	8.67	9.8	8.67	6.77	8.52	2.1	2.25	3.64	4.7	3.85	2.49	SCL3	-	-	-
C2S51_005433	18.26	23.65	22.36	9.98	7.62	9.99	6.81	7.94	7.06	42.79	27.54	25.07	WRKY70	-	-	-
C2S51_005479	44.8	57.06	54.74	19.5	18.46	23.2	8.32	13.93	13.5	25.73	21.1	20.76	ERF2	-	-	-
C2S51_005480	221.27	240.91	222.28	96.57	54.55	60.75	40.05	48.92	45.03	257.12	212.84	171.99	ERF5	-	-	-
C2S51_005481	6.4	8.33	9.27	8.71	4.99	9.3	1.19	2.7	2.03	5.43	3.84	3.78	ERF106	-	-	-
C2S51_005536	2.98	2.47	4.01	3.18	2.74	2.29	2.18	1.62	2.29	1.89	1.32	1.26	MYB102	-	-	-
C2S51_005574	0.41	0.18	0.34	0.44	0.5	0.47	1.91	2.49	1.74	3.69	4.18	4.3	DOF3.7	-	-	-
C2S51_005580	1.39	1.85	1.32	0.42	0.08	0.09	0.09	0	0.21	0	0.31	0.11	NAC056	-	-	-
C2S51_005599	1.11	0.7	1.07	0.68	2.74	1.3	5.91	5.71	4.04	8.1	10.79	7.7	BHLH162	-	-	-
C2S51_005607	7.6	9.78	6.34	7.53	9.23	9.82	10.04	10.1	9.07	17.12	16.32	14.5	DOF1.4	-	-	-
C2S51_005608	3.02	3.81	2.86	3.58	7.48	5.46	17.46	19.93	18.67	30.67	38.02	47.16	SBP1	-	-	-
C2S51_005615	0	0	0	0	0	0	0.2	0.67	0.45	2.74	4.63	2.84	At1g14600	-	-	-
C2S51_005691	3.83	4.96	6.3	2.58	2.96	1.13	2.41	4.53	2.94	33.05	27.02	20.73	MYB1	-	-	-
C2S51_005730	0.58	0.17	0	2.57	5.25	6.3	43.08	42.78	42.76	42.71	41.1	50.33	BHLH94	-	-	-
C2S51_005781	1.21	0.76	1.33	0.15	0.06	0.13	0	0.3	0	0	0	0.31	DREB1E	-	-	-
C2S51_005785	46.38	46.64	44.84	32.3	35.02	28.92	16.68	18.5	20.01	17.12	14.49	14.84	HD1	-	-	-
C2S51_005788	0	0	0	0.18	0.27	0	1.08	0.35	0.7	1	1.56	2.15	ERF003	-	-	-
C2S51_005848	0.45	0.07	0.19	0.32	0.37	0.48	0.56	0.63	0.4	2.98	3.74	1.77	HSF30	-	-	-
C2S51_005873	0.24	0.63	0.13	0.25	0.32	0.65	0.88	1.25	1.09	3.24	2.23	2.98	At2g19810	-	-	-
C2S51_005907	1.82	2.95	2.28	1.56	1.76	1.07	1	1.05	0.35	1.24	0.88	1.35	DREB3	-	-	-
C2S51_005916	0	0.03	0.03	0.03	0.05	0.08	2.48	1.79	2.26	4.85	6.84	7.33	TSO1	-	-	-
C2S51_005941	40.67	39.53	39.55	39.98	45.23	39.94	28.23	26.06	29.52	19.75	14.83	17.49	COL4	-	-	-
C2S51_005950	22.96	26.21	21.89	11.04	11.69	14.11	5.26	6.6	7.85	8.87	16.1	13.18	WRKY11	-	-	-
C2S51_005957	6.13	6.14	6.52	5.41	4.91	5.36	2.98	3.39	2.57	5.09	4.47	3.29	--	-	-	-
C2S51_006158	7.22	9.75	10.8	17.36	23.29	20.4	28.6	29.67	30.25	51.32	49.44	47.36	MYB306	-	-	-
C2S51_006165	8.81	6.32	7.07	5.83	5.05	4.92	2.56	2.65	3.48	7.27	7.95	4.77	CDF2	-	-	-
C2S51_006175	13.04	10.58	11.51	4.91	6.1	4.54	1.78	4.29	1.5	4.33	2.91	3.06	NAC079	-	-	-
C2S51_006176	0.84	0.54	1.29	0.66	1.07	0.77	4.56	4.54	4.3	13.9	10.85	13.53	MYB16	-	-	-
C2S51_006188	138.23	125.93	125.1	156.12	131.99	153.98	79.14	64.97	81.27	36.89	34.94	40.56	WRKY4	-	-	-
C2S51_006235	0.3	0.27	0.25	0.29	0.25	0.37	0.09	0	0	0.81	0.32	0.76	DOF3.5	-	-	-
C2S51_006254	0	0	0	0.12	0.55	0.3	0.41	0.12	0.24	0.78	0.12	0.72	MADS2	-	-	-
C2S51_006326	10.32	8.36	7.13	2.63	2.45	7.54	0.83	1.3	1.26	0	0.35	1.56	ABR1	-	-	-
C2S51_006433	0.12	0	0	0	0.2	0	0.23	1.04	0.52	1.35	2.46	1.25	DOF5.8	-	-	-
C2S51_006478	0.94	0.42	0.94	0.92	0.42	0.39	0.56	0.92	0.54	2.07	2.51	1.73	EOT1	-	-	-
C2S51_006540	148.04	148.77	142.67	163.2	159.3	158.16	98.18	108.27	103.79	68.28	70.69	76.91	RAP2-2	-	-	-
C2S51_006736	0.17	0.45	0.14	0	0	0	0.16	0.63	0.27	0	0.09	0	--	-	-	-
C2S51_006794	2.71	4.94	2.99	3.08	3.89	3.08	2.99	0.9	1.43	10.16	8.5	6.75	BHLH162	-	-	-
C2S51_006881	11.69	10.38	8.2	25.23	28.74	23.16	33	37.76	36.31	42.19	34.44	35.47	TCP15	-	-	-
C2S51_006899	11.67	12.12	8.95	5.59	7.76	7.11	3.73	4	3.6	2.27	1.65	1.63	CDF3	-	-	-
C2S51_006979	1.46	2.03	1.03	0	0	0	0	0	0	0	0	0	AP1	-	-	-
C2S51_007008	0	0	0.12	0	0	0	0.27	0.47	0	0.74	1.69	0.63	MYB340	-	-	-
C2S51_007034	0.17	0	0.28	0.18	0.21	0.46	0.24	0.09	0.18	1.02	1.24	1	SOG1	-	-	-
C2S51_007153	4.46	3.91	4.44	9.75	13.45	13.81	19.59	20.62	23.48	24.36	28.55	26.84	SCRM	-	-	-
C2S51_007165	20.3	21.62	14.14	7.92	9.3	13.45	3.62	5.45	4.39	2.84	2.44	2.4	NAC081	-	-	-
C2S51_007189	0	0.15	0	0	0	0	0.93	0.35	1.94	0.83	1.04	1.25	ZHD4	-	-	-
C2S51_007251	2.11	2.61	2.38	1.4	1.7	3.65	1.01	0.48	0.57	1.37	0.66	1.12	WRKY40	-	-	-
C2S51_007360	0.26	0	0	0.42	0.43	0.82	0.85	0.97	1.61	3.14	4.38	1.92	WIN1	-	-	-
C2S51_007489	0.63	0.32	0	0.48	1.11	1.39	3.02	4.38	4.77	11.97	9.32	10.08	GATA9	-	-	-
C2S51_007506	0	0	0	0	0.4	0.11	0.11	0.25	0	0.36	1.64	0.52	HEC2	-	-	-
C2S51_007509	0	0.08	0	0	0.28	0	0.8	0.73	0.46	2.07	2.35	3.17	HSFB4	-	-	-
C2S51_007515	2.38	2.85	2.55	3.04	3.14	2.5	3.97	3.91	3.72	5.41	4.76	6.23	SPT	-	-	-
C2S51_007524	7.35	6.86	11.43	2.87	5.88	6.68	1.5	2.08	0.95	4.29	1.87	4.05	ERF010	-	-	-
C2S51_007641	0	0	0	0	0	0	1	0.63	1.2	5.63	5.41	8.33	At5g42700	-	-	-
C2S51_007795	0.34	0.18	0.29	0.07	0.22	1.05	0	0	0	0	0	0.07	ERF110	-	-	-
C2S51_007829	8.26	7.86	9.64	6.73	8.09	6.76	4.51	3.25	4.45	5.82	7.43	6.09	VIP1	Environmental Information Processing	Signal transduction	K20557
C2S51_007845	0.85	0.58	0.39	2.71	1.54	2.31	2.45	1.89	1.39	1.03	2.36	1.52	DOF3.5	-	-	-
C2S51_007972	2.41	1.81	0.91	0.13	0.3	0.22	0.34	2.42	0.13	1.2	1.01	0.91	ERF013	-	-	-
C2S51_008169	1.08	0.41	0.57	0.92	2.31	0.52	3.49	4.3	3.65	6.92	8.46	8.17	SCR	-	-	-
C2S51_008193	66.75	73.05	72.31	74.82	99.42	95.5	99.65	102.83	87.81	308.63	189.5	149.95	WRKY70	-	-	-
C2S51_008365	32.62	31.23	33.48	38.15	41.8	36.79	19.81	18.07	20.26	23.46	20.63	24.87	MYB308	-	-	-
C2S51_008413	48.21	58.41	57.31	8.97	9.86	15.83	4.94	5.92	5.74	17.11	11.18	10.61	NAC022	-	-	-
C2S51_008428	16.54	14.29	14.09	15.74	12.26	16.25	6.41	6.84	6.43	7.33	6.38	5.62	NLP2	-	-	-
C2S51_008515	47.11	46.72	45.62	58.3	50.04	50.07	39.81	34.43	30.93	18.06	21.17	19.24	COL10	-	-	-
C2S51_008585	2.82	2.22	2.45	4.64	4.1	3.64	4.07	4.49	3.82	5.09	5.36	5.42	FRS10	-	-	-
C2S51_008625	41.8	43.85	44.56	24.7	22.28	19.47	20.1	27.92	25.03	51.36	51.13	51.11	SCL13	-	-	-
C2S51_008697	19.62	19.46	24.28	6.24	7.41	7.7	4	3.93	3.65	8.08	5.76	5.95	WRKY6	-	-	-
C2S51_008723	0.7	0.4	0.43	0.17	0.35	0	0.84	1.29	0	0.55	1.78	1.23	ERF071	-	-	-
C2S51_008770	0.2	0.2	0.39	0.28	0.26	0.03	1.08	0.77	1.1	3.29	4.15	3.02	PIL15	-	-	-
C2S51_008810	7.51	8.15	8.33	12.2	11.3	10.14	18.68	15.36	17.56	30.26	25.24	30.89	SPL3	-	-	-
C2S51_008889	49.04	45.96	53.18	53.53	43.76	50.76	27.75	20.56	22.61	19.32	18.16	18.23	GL3	-	-	-
C2S51_009145	9.59	14.4	14.52	16.7	15.27	16.02	6.45	5.47	8.1	1.1	0.69	2.37	DIVARICATA	-	-	-
C2S51_009226	0.02	0.02	0.02	0.05	0.02	0.04	0.63	0.43	0.6	1.59	2.42	2.27	BRCA2B	Genetic Information Processing	Replication and repair	K08775
C2S51_009345	3.59	3.38	1.76	0.66	1.52	1.57	0.11	0.65	0.78	1.48	0.9	0.66	ERF1B	Environmental Information Processing;Environmental Information Processing	Signal transduction;Signal transduction	K14516;K14516
C2S51_009393	0.79	0.5	0.85	0	0.74	0.31	0.31	0.59	0.48	5.83	3.4	3.5	MYB4	-	-	-
C2S51_009467	9.29	8.48	8.01	12.97	11.06	12.44	8.6	8.91	7.96	3.22	2.67	2.98	ERF062	-	-	-
C2S51_009507	3.72	3.48	3.83	8.34	6.66	6.68	2.8	1.47	2.45	0.85	1.62	2.16	BHLH128	-	-	-
C2S51_009704	4.4	4.25	5.72	4.34	3.68	2.94	3.08	1.84	1.93	2.65	1.47	1.07	POSF21	-	-	-
C2S51_009751	1.49	0.73	1.39	0.88	0.68	2.86	6.15	4.37	5.08	7.94	6.05	7.48	SBP2	-	-	-
C2S51_009909	2.96	3.85	3.13	2.49	1.91	1.56	2.6	1.31	0.66	1.71	0.49	2.01	DIVARICATA	-	-	-
C2S51_009991	18.31	16.47	17.93	12.36	10.87	12.34	0.23	0.13	0.29	0	0	0	NAC021	-	-	-
C2S51_010020	0.85	0.93	1.69	0.68	0.87	0.77	0.39	0.67	0.34	2.53	1.87	1.82	MYB2	-	-	-
C2S51_010084	0.85	3	1.19	0	0.46	0.51	0.79	0	0.9	0	0	0	RL1	-	-	-
C2S51_010137	0.61	1.07	1.55	0.66	0.2	0	0.11	0.13	0.38	3.26	2.78	1.3	ERF5	-	-	-
C2S51_010161	0	0	0.13	1.19	1.44	1.02	3.57	2.53	1.86	4.31	4.51	3.61	MYB4	-	-	-
C2S51_010168	0.51	0.45	0.54	0.41	0.73	0.58	2.84	3.5	1.75	3.82	2.8	4.11	ERF039	-	-	-
C2S51_010234	0.2	0	0	0.22	1.09	0.46	0.76	1.08	1.19	1.73	1.81	0.99	ODO1	-	-	-
C2S51_010302	0.16	0.57	0	0.17	0.66	0.29	1.05	2.21	1.19	2.89	3.53	2.25	ERF003	-	-	-
C2S51_010332	59.44	86.12	74.22	14.36	8.5	7.44	8.98	14.36	10.6	21.83	25.1	26.27	WRKY40	-	-	-
C2S51_010359	0.64	0.68	1.08	2.2	2.43	2.11	10.4	12.24	10.75	16.45	12.09	14.39	At1g16060	-	-	-
C2S51_010443	0	0	0	0	0.16	0	0.72	1.22	0	0.58	2.61	2.9	NAC041	-	-	-
C2S51_010474	5.65	6.17	4.75	4.99	3.91	2.85	2.47	2.76	2.18	3.51	4.25	3.78	--	-	-	-
C2S51_010506	1.06	1.51	1.36	3.07	4.07	2.66	9.58	12.44	9	23.78	23.68	26.81	SPL17	-	-	-
C2S51_010518	17.09	18.3	13.27	22.97	28.93	24.57	29.07	24.83	26.31	43.94	39.71	39.55	BHLH48	-	-	-
C2S51_010578	1.44	0.94	0.64	0.18	0.41	0.61	0.31	0.09	0	0.17	0.09	0.18	At3g19360	-	-	-
C2S51_010603	4.34	5.34	4.28	3.75	3.61	3.28	1.95	1.8	2.33	2.78	3.68	3.25	TGA21	Environmental Information Processing	Signal transduction	K14431
C2S51_010658	0.39	0.34	0.33	0.42	1.31	0.24	2.94	1.82	0.94	4.7	3.27	3.96	MYB60	-	-	-
C2S51_010684	20.37	20.88	24.8	6.53	9.1	8.83	3.91	5.42	4.13	3.44	2.48	4.69	COL5	-	-	-
C2S51_010748	9.7	9.56	9.08	2.71	3.06	3.51	1.1	2.94	2.14	1.25	0.79	1.06	At1g51120	-	-	-
C2S51_010759	2.83	2.89	1.37	2.14	4.08	3.65	2.28	2.98	2.67	6.68	6.59	4.4	--	-	-	-
C2S51_010850	0	0.4	0.51	0.32	0.25	0.14	0.49	0.64	0.48	1.37	2.86	2.62	At5g66980	-	-	-
C2S51_010854	0.86	1.34	0.93	0.32	0.55	0.2	0.48	0.39	0.63	1.41	1.47	1.04	WRI1	-	-	-
C2S51_010886	33.85	36.2	36.66	76.88	61.78	69.27	60.77	50.15	58.18	25.37	26.63	27.99	CPRF2	-	-	-
C2S51_010887	27.11	22.68	26.24	42.34	43.16	36.37	51.59	50.02	48.43	55.01	54.87	58.72	At5g28300	-	-	-
C2S51_011004	12.82	9.47	9.35	18.16	16.7	16.31	5.16	4.11	5.79	6.96	6.62	5.93	MYB61	-	-	-
C2S51_011026	2.4	1.75	2.78	2.29	2.12	2.21	3.23	2.22	4.71	3.74	3.64	6.38	NAC035	-	-	-
C2S51_011067	0	0	0	0	0	0	2.79	1.99	1.99	4	7.85	10.1	At3g19184	-	-	-
C2S51_011159	0.79	0.71	0.67	2.48	4.32	2.42	7.05	6.38	5.94	7.23	8.88	7.15	BHLH	-	-	-
C2S51_011209	1.31	1.66	1.85	1.57	0.6	0.74	0.23	1.38	0.52	4.97	5.11	5.44	BHLH14	Environmental Information Processing;Environmental Information Processing	Signal transduction;Signal transduction	K13422;K13422
C2S51_011214	0.2	0.17	0.25	0	0.08	0.09	0.09	0.1	0.1	0.88	0.41	0.74	DREB2F	-	-	-
C2S51_011218	32.95	27.32	27.06	27.53	28.05	23.35	10.97	13.23	12.84	12.09	11.39	11.58	Os03g0698800	-	-	-
C2S51_011356	54.89	46.72	45.35	31.08	27.55	35.43	15.57	18.69	17.89	21.43	19.84	20.05	BHLH130	-	-	-
C2S51_011373	0.53	0.59	0.41	0.59	0.71	0.4	0.99	2.01	1.44	2.84	2.38	2.15	BHLH62	-	-	-
C2S51_011395	0	0.26	0.24	0	0.24	0	0.52	2.37	2.08	1.96	0.6	2.41	YAB2	-	-	-
C2S51_011429	9.64	17.66	21.44	0.78	1.2	1.46	0.68	1.08	1.23	2.48	1.37	1.57	NAC090	-	-	-
C2S51_011498	0	0.09	0	0	0.09	0	0.19	0.11	0	1.86	0.65	0.45	MYB73	-	-	-
C2S51_011601	0.24	0.21	0.2	0.76	1.05	0.4	0	0.57	0.12	0.12	0.12	0	ANR1	-	-	-
C2S51_011743	153.67	140.31	119.09	119.51	110.99	123.96	48.49	61.38	48.87	50.16	57.06	62.65	RAP2-2	-	-	-
C2S51_011782	0.62	0.41	0.61	0.94	1.11	0.8	2.07	1.75	1.65	1.14	0.97	0.5	NSP1	-	-	-
C2S51_011815	5.23	5.08	5.57	6.62	7.73	7.23	9.74	11.46	9.6	12.48	13.71	11.26	BGAL17	Metabolism;Metabolism;Metabolism;Metabolism;Metabolism;Metabolism	Global and overview maps;Carbohydrate metabolism;Lipid metabolism;Glycan biosynthesis and metabolism;Glycan biosynthesis and metabolism;Glycan biosynthesis and metabolism	K12309;K12309;K12309;K12309;K12309;K12309
C2S51_011838	2.04	1.82	1.16	4.23	3.31	3.71	2.9	3.08	4.64	4.6	4.64	2.39	DOF1.7	-	-	-
C2S51_011857	8.48	9.71	8.28	15.91	19.65	19.15	12.64	13.86	13.8	10.6	8.14	9.9	BHLH87	-	-	-
C2S51_011900	39.9	33.98	37.2	95.23	93.92	78.43	75.4	69.03	67.03	74.55	79.69	72.58	ARF6	-	-	-
C2S51_011963	4.35	4.44	5.57	1.18	2.73	1.94	0.78	1.89	0.81	1.45	0.89	0.55	WRKY28	-	-	-
C2S51_012016	1.08	2.09	2.27	2.52	2.16	2.33	2.35	2.07	1.5	3.85	4.23	5.09	At1g14600	-	-	-
C2S51_012084	5.05	4.68	6.19	0.55	2.97	3.29	1.44	2.6	1.64	9.94	7.83	11.12	ERF4	-	-	-
C2S51_012090	7.68	10.08	9.11	7.39	12.47	11.31	22.08	27.04	22.36	45.55	42.77	52.52	SBP1	-	-	-
C2S51_012091	4.25	4.61	4.79	6.61	7.98	5.23	7.56	8.41	5.61	11.66	12.19	12.84	DOF1.4	-	-	-
C2S51_012118	1.81	3.1	3.14	0.22	0.41	0.64	0	0.21	0.11	0	0	0	NAC056	-	-	-
C2S51_012225	187.48	205.99	193.68	70.31	46.84	45.41	28.1	43.32	34.97	232.51	202.79	156.06	ERF5	-	-	-
C2S51_012226	64.53	77.47	62.48	18.98	13.3	23.97	10.45	14.44	11.83	21.62	25.39	19.06	ERF2	-	-	-
C2S51_012336	12.28	13.19	13.98	8.47	6.65	8.25	5.83	6.17	6.98	5.26	4.67	6.41	HSFA8	-	-	-
C2S51_012400	1.42	1.19	1	1.91	1.47	1.63	2.64	2.19	2.61	5.07	4.37	4.98	Os03g0120900	-	-	-
C2S51_012441	4.72	4.02	5.87	1.72	1.92	2.01	3.12	6.53	3.35	33.55	37.5	25.09	MYB1	-	-	-
C2S51_012479	0	0.26	0.08	1.7	4.7	3.99	39.85	44.71	46.62	49.16	47.89	59.6	BHLH94	-	-	-
C2S51_012482	28.01	22.51	21.35	17.35	19.35	18.56	11.89	11.94	10.88	20.78	18.06	16.09	MYC2	Environmental Information Processing;Environmental Information Processing	Signal transduction;Signal transduction	K13422;K13422
C2S51_012530	0.92	1.08	1.16	0.16	0	0	0	0.49	0.32	0	0.8	0.16	ERF025	-	-	-
C2S51_012532	1.67	1.52	0.36	0	0.06	0.26	0.53	0.46	0	0	0.15	0.31	DREB1E	-	-	-
C2S51_012564	1.52	0.78	0.46	1.18	2.11	1.17	3.88	6.64	3.21	8.45	8.91	8.32	CESA1	-	-	-
C2S51_012622	0.32	0.21	0.27	0.34	1.1	0.14	0.88	2.09	1.34	4.26	2.97	4.25	At2g19810	-	-	-
C2S51_012634	0	0	0	0	0	0	0.15	0.25	0.25	0.47	0.25	0.68	GATA12	-	-	-
C2S51_012646	0.42	0.12	0.12	0.36	0.45	0.32	3.66	3.89	3.47	11.31	14.41	15.15	MYB3R4	-	-	-
C2S51_012670	0	0.08	0.08	0.03	0.03	0.06	1.19	1.23	1.26	3.32	4.66	6.35	TSO1	-	-	-
C2S51_012695	43.86	41.74	40.64	45.61	41.85	35.08	18.32	13.6	14.79	15.24	11.41	15.12	COL4	-	-	-
C2S51_012704	18.43	23.98	20.02	7.66	8.27	7.05	3.96	5.12	4.51	12.59	12.25	12.35	WRKY11	-	-	-
C2S51_012724	0.29	0.51	0.33	0.21	0.4	0.7	0.36	0.31	0.41	1.16	1.21	1.98	GT-3A	-	-	-
C2S51_012927	15.55	18.14	15.03	30.81	34.65	34	37.76	42.42	43.62	59.81	55.68	58.91	MYB306	-	-	-
C2S51_012935	7.59	5.91	6.93	4.27	5.31	3.79	2.59	2.44	2.43	11.72	8.65	6.25	CDF2	-	-	-
C2S51_012942	0.09	0.24	0.08	0.38	0.37	0.16	0.75	0.82	0.86	1.89	1.22	1.01	CSA	-	-	-
C2S51_012946	19.01	13.72	20.78	10.32	11.28	7.97	6.44	5.31	7.42	3.83	3.18	4.3	NAC079	-	-	-
C2S51_012947	0.46	0.34	0.45	0.57	0.63	1.04	5.74	6.69	4.6	19.93	16.3	11.74	MYB16	-	-	-
C2S51_012958	60.75	55.69	59.84	81.33	63.74	73.89	43	42.25	41.01	24.76	20.9	29.56	WRKY4	-	-	-
C2S51_013023	0.22	0.59	0.56	0	0	0.1	0.21	0.12	0.12	0.45	1.05	0.96	MADS2	-	-	-
C2S51_013094	7.18	3.26	2.7	3.9	3.02	4.61	0.31	0.23	0.28	0.11	0.35	0.83	ABR1	-	-	-
C2S51_013287	1.82	1.02	1.25	1.24	1.09	1.05	2.92	3.67	2.63	5.29	2.59	4.27	SBP2	-	-	-
C2S51_013289	6.45	6.02	7.45	3.89	6.82	3.74	2.95	3.06	4.53	11.66	8.51	7.03	JA2L	-	-	-
C2S51_013312	20.78	23.67	24.33	6.73	6.31	7.38	4.94	6.95	5.81	15.34	16.13	15.94	CIGR1	-	-	-
C2S51_013365	0.74	1.44	2.31	0.63	0.88	1.15	0.28	0.31	0.08	0.52	0.31	0.24	WRKY6	-	-	-
C2S51_013503	31	33.55	32.12	25.09	20.18	23.45	0.36	0.21	0.9	0.1	0	0.1	NAC021	-	-	-
C2S51_013540	1.57	1.97	2.08	2.73	1.76	2.03	4.52	2.88	4.71	3.54	4.31	4.35	POSF21	-	-	-
C2S51_013542	1.63	1.44	0.23	1.31	4.24	0.43	2.47	3.81	1.08	1.02	1.71	0.59	SHR	-	-	-
C2S51_013683	8.05	6.76	6.23	8.67	8.18	7.17	4.74	4	4.25	1.39	4.12	3.33	BHLH129	-	-	-
C2S51_013706	7.54	7.59	6.9	12.12	10.02	11.37	8.64	7.55	9.2	2.52	1.97	2.89	ERF062	-	-	-
C2S51_013765	0.79	1.29	0.38	0	0.18	0.31	0.31	0	0	1.68	1.06	0.36	MYB4	-	-	-
C2S51_013826	1.54	1.6	0.85	1.09	1.26	1.26	5.53	6.12	5.87	16.36	16.93	17.59	TCX2	-	-	-
C2S51_013941	21.15	22.79	25.24	19.71	20.37	20.06	22.56	30.01	26.78	38.69	41.94	43.76	RF2b	-	-	-
C2S51_014004	22.81	26.04	26.44	6.64	4.92	9.02	3	3.68	3.29	8.87	7.12	4.33	NAC022	-	-	-
C2S51_014018	20.99	16.45	16.93	20.83	15.18	17.13	7.97	8.46	9.47	9.15	8.47	7.96	NLP2	-	-	-
C2S51_014068	0.42	0.59	0.91	0.45	0.89	0.91	1.63	2.25	2.57	2.09	2.01	1.62	NAC086	-	-	-
C2S51_014096	53.16	59.67	57.04	67.92	58.27	59.05	49.9	37.27	41.49	24.71	25.02	26.11	COL10	-	-	-
C2S51_014194	0.6	0.74	0.81	0	0.1	0.11	0	0	0	0.12	0	0	BHLH160	-	-	-
C2S51_014212	0	0	0	0	0	0	0	0.31	0.31	1.04	0.93	1.28	NAC104	-	-	-
C2S51_014221	18.9	19.24	20.34	4.16	5.81	7.19	2.17	2.51	1.88	4.58	5.38	4.76	WRKY6	-	-	-
C2S51_014304	0.07	0.02	0.02	0	0.04	0.06	0.02	0.07	0.02	0.28	0.27	0.21	SPL13A	-	-	-
C2S51_014306	20.19	19.98	17.94	7.7	15.08	16.75	10.34	8.13	10.78	9.35	6.33	8.56	AGL27	-	-	-
C2S51_014309	11.1	10.59	10.12	13.53	14.12	14.02	19.77	18.05	20.11	21.05	21	27.26	SPL12	-	-	-
C2S51_014375	83.32	76.1	82.12	80.17	63.43	71.75	20.75	17.45	20.06	15.98	14.5	14.44	GL3	-	-	-
C2S51_014467	6.04	7.37	6.26	7.26	4.77	4.69	1.73	3.01	2.49	0.33	0.34	0.47	DIVARICATA	-	-	-
C2S51_014641	0.02	0.02	0	0.02	0.02	0.08	0.51	0.22	0.68	1.45	2.7	2.47	BRCA2B	Genetic Information Processing	Replication and repair	K08775
C2S51_014710	82.54	89.68	85.26	63.91	77.41	84.08	67.84	78.09	65.37	335.15	193.37	150.33	WRKY70	-	-	-
C2S51_014730	0.91	0.26	0.15	0.34	0.46	0.31	1.9	1.71	1.57	4.39	5.16	6.9	SCR	-	-	-
C2S51_014798	0	0	0	0	0	0	0.08	0	0	0.63	0.19	0.48	LBD36	-	-	-
C2S51_014820	11.83	10	9.82	9.55	8.71	9.54	4.9	4.35	4.8	6.92	8.55	4.6	SCL7	-	-	-
C2S51_014905	0.14	0	0	0	0	0.13	0.13	0.15	0.44	0.56	0.73	1.05	ASR3	-	-	-
C2S51_015037	0	0	0	0	0	0	0	0.15	0.07	0.21	0.15	0.37	E2FC	-	-	-
C2S51_015159	0.11	0	0.19	0	0.28	0.31	0	0.48	0.84	0.68	0.94	0.61	TCP10	-	-	-
C2S51_015174	0.76	0.77	0.38	0.82	1.8	1.57	1.79	4.06	2.81	6.35	5.5	5.37	NAC073	-	-	-
C2S51_015185	2.86	3.02	3.88	1.93	2.96	1.64	1.72	1.55	1.55	5.07	3.6	4.61	DOF5.7	-	-	-
C2S51_015190	0	0.1	0.1	0	0.09	0.11	0.11	0.37	0	2.42	0.84	1.49	--	-	-	-
C2S51_015260	4.62	5.34	5.99	3.62	2.78	0.86	1.89	2.87	1.72	4	3.83	5.04	ERF053	-	-	-
C2S51_015302	0.89	0.34	0.86	1.24	1.6	0.8	1.3	1.04	1.43	7.38	7.76	5.84	GLK2	-	-	-
C2S51_015304	10.49	14.82	11.95	6.08	4.55	4.49	2.23	2.69	3.21	16.45	10.32	11.99	ERF4	-	-	-
C2S51_015340	25.62	26.34	23.01	9.61	8.07	6.58	3.18	2.93	3.2	5.05	5.16	4.14	HSFA4B	-	-	-
C2S51_015432	24.44	20.48	19.49	30.5	28.12	25.42	21.8	22.4	23.09	5.23	7.03	9.3	BBX22	-	-	-
C2S51_015438	1.08	1.15	0.79	1.25	1.17	0.67	4.7	5.04	4.58	8.73	8.07	8.63	BEH4	-	-	-
C2S51_015540	12.29	13.8	14.39	11.87	12.21	11.63	5.85	4.78	4.17	6.15	6.52	7.83	--	-	-	-
C2S51_015554	4.28	4.17	2.84	1.33	1.46	2.51	0.99	1.22	1.04	1.02	1.12	0.96	JA2L	-	-	-
C2S51_015665	10.29	13.64	11.63	2.85	2.88	2.95	4.04	3.49	4.33	3.28	5.79	7.9	SCL5	-	-	-
C2S51_015743	1.26	2.95	2.5	0.79	0.85	1.22	0.62	0.86	0.55	1.04	1.01	1.28	FRS5	-	-	-
C2S51_015750	0.09	0.55	0	0	0	0.08	0.16	0.75	0.09	0.7	0.55	0.7	MYB80	-	-	-
C2S51_015810	48.72	41.73	48.22	16.81	19.56	19.23	4.97	5.28	5.98	8.14	6.99	6.79	WRKY6	-	-	-
C2S51_015939	3.36	5.32	5.54	4.66	5.78	5.9	2.91	1	2.43	0.56	0.88	0.78	WRKY6	-	-	-
C2S51_016096	0.08	0	0.14	0.09	0	0.15	0.08	0.09	0	0.56	0.49	0.76	--	-	-	-
C2S51_016157	0.61	0.59	0.23	0.77	0.72	0.7	4.78	4.71	4.83	14.86	16.59	14.79	GRF1	-	-	-
C2S51_016166	1.94	2.08	1.99	2.75	2.29	3.06	6.06	5.68	6.63	9.3	10.33	8.32	BHLH74	-	-	-
C2S51_016189	1.13	1.81	1.34	2.01	1.7	1.3	4.15	3.55	2.86	8.79	6.94	7.52	BHLH93	-	-	-
C2S51_016280	1.37	1.01	1.21	1.54	2.12	1.66	3.18	2.81	1.69	4.86	4.85	4.03	REM16	-	-	-
C2S51_016333	0.11	0	0	0.47	0.45	0.1	5.01	4.77	4.54	20.35	23.81	21.44	ZHD4	-	-	-
C2S51_016379	2.42	1.93	2.71	4.3	8.87	4.5	5.67	5.35	4.99	7.01	6.37	5.07	MYB330	-	-	-
C2S51_016500	1.44	1.18	2.74	0.2	0.47	0.35	0.53	0.55	0.13	0.19	0.2	0.72	WRKY71	-	-	-
C2S51_016529	2.39	4.1	3.18	1.12	1.87	0.94	0.65	1.09	0.49	1.83	0.82	1.62	WRKY65	-	-	-
C2S51_016550	7.93	10.43	6.38	5.7	15.92	9.41	5.11	8.2	6.33	4.68	5.74	4.7	DOF1.5	-	-	-
C2S51_016730	2.42	2.22	3.12	3.25	1.62	2.75	1.17	0.57	1.04	1.16	0.28	0.39	AGL15	-	-	-
C2S51_016799	2.47	3.13	2.76	2.02	2.7	3.07	5.2	3.57	4.61	4.27	6.62	7.26	GRF4	-	-	-
C2S51_016819	4.11	5.29	4.05	5	4.15	5.3	4.94	5.6	4.21	12.3	8.64	9	SHR	-	-	-
C2S51_016839	2.13	2.67	1.94	2.36	3.35	3.31	7.43	9.75	7.37	10.12	11.9	10.91	GRF1	-	-	-
C2S51_016840	0	0	0.2	0.05	0.16	0	1.48	1.49	1.44	5.1	6.12	6.66	ANT	-	-	-
C2S51_016866	0.28	0.4	0.23	0.1	1.88	0.5	2.04	2.03	1.84	1.65	2.87	2.36	BHLH93	-	-	-
C2S51_017020	0.58	1.29	0.55	0.83	1.51	1.1	0.5	0.88	1.28	2.36	3.07	1.71	KAN1	-	-	-
C2S51_017034	0.31	1.55	0.61	0.55	1.94	0.65	1.05	2.72	2.61	6.58	4.19	3.99	MYB20	-	-	-
C2S51_017067	0	0.12	0.22	0.14	0.86	0.47	1.21	0.83	0.83	1.17	2.72	2.39	BHLH30	-	-	-
C2S51_017075	0	0.69	0.11	0.69	0.11	0.94	4.28	3.14	4.87	15.3	14.8	12.85	ZHD1	-	-	-
C2S51_017124	14.82	10.67	15.08	8.48	11.34	9.6	4.05	4.49	4.72	4.46	2.96	3.98	RAP2-4	-	-	-
C2S51_017148	1.33	1.81	2.98	2.35	1.65	1.89	0.57	0.9	0.41	0.46	0.48	0.5	TGA1	Environmental Information Processing	Signal transduction	K14431
C2S51_017207	2.38	2.26	1.23	0.78	0.3	1.16	0.34	0.19	0.19	1.28	0	1.57	ERF008	-	-	-
C2S51_017230	0	0	0	0	0	0.12	0.12	0	0	0.13	0.27	0.98	HEC2	-	-	-
C2S51_017241	12.32	9.3	8.37	3.44	6.55	6.39	2.3	3.35	1.56	3.35	3.5	3.55	HSF24	-	-	-
C2S51_017291	12.21	13.62	13.76	10.26	7.67	7.5	3.74	4.07	3.29	4.18	4.31	4.74	AP2-1	-	-	-
C2S51_017330	0.05	0.04	0.12	0	0.04	0.09	0.45	0.26	0.62	0.34	0.51	0.42	ARF22	-	-	-
C2S51_017331	0.51	0.27	0.17	0.97	2.08	1.01	6.98	10.29	9.81	13.98	11.34	14.19	GATA8	-	-	-
C2S51_017471	0	0	0	0	0	0	2.13	2.14	1.87	5.44	6.95	6.26	SPCH	Environmental Information Processing	Signal transduction	K20558
C2S51_017473	0.74	0.65	0.55	0	0.41	0.75	0.23	0.61	0.26	1.48	2.23	1.5	CRF3	-	-	-
C2S51_017474	0	0	0.38	0.08	0	0	0.14	0.32	0.56	2.02	1.8	1.37	CRF3	-	-	-
C2S51_017568	0	0.07	0.05	0	0.14	0	2.7	2.18	2.22	9.06	10.39	10.66	MYB3R4	-	-	-
C2S51_017577	0.76	0.9	0.74	1.63	1.31	0.91	1.09	0.37	0.58	0.64	0.31	0.44	FRS10	-	-	-
C2S51_017637	0.72	0.3	0.64	0.69	0.56	0.55	3.92	2.69	3.42	5.4	6.91	8.67	TCX3	-	-	-
C2S51_017698	68.62	76.53	79.27	51.13	66.29	46.29	27.13	23.54	27.53	44.02	37.92	28.37	COL4	-	-	-
C2S51_017721	27.27	31.17	29.06	9.65	10.95	9.76	8.63	10.44	7.33	25.65	23.27	19.01	WRKY11	-	-	-
C2S51_017831	0.34	0.95	2.12	2.61	2.57	2.92	3.13	1.79	2.72	4.63	4.96	4.71	GRF4	-	-	-
C2S51_017897	73.9	85.08	82.62	12.43	11.12	14.28	5.93	6.57	7.17	16.09	16.82	15.69	WRKY53	-	-	-
C2S51_017907	18.76	19.43	24.02	15.06	14.4	16.05	10.08	10.32	9.29	7.98	9.17	7.74	ERF061	-	-	-
C2S51_017915	4.17	5.59	5.59	2.13	3.14	2.88	2.01	1.41	2.29	4.16	2.26	1.25	AGL6	-	-	-
C2S51_017932	0.08	0	0.27	0	0.13	0.15	1.62	1.43	1.85	2.15	2.99	3.53	CRF3	-	-	-
C2S51_018089	7.39	8.98	8.69	5.52	7.13	6.27	6.94	5.92	5.88	3.66	3.83	4.64	MYB61	-	-	-
C2S51_018354	0.43	0	0.12	0.46	1.29	2.47	2.92	5.74	5.6	5.85	6.42	5.84	WIN1	-	-	-
C2S51_018415	2.44	3.83	5.42	4.86	7.68	5.91	4.38	3.1	3.55	3.34	3.22	1.89	MYB4	-	-	-
C2S51_018623	0	0	0	0	0	0.1	0	0.06	0	1.17	0.52	0.48	FRS8	-	-	-
C2S51_018624	24.95	26.61	21.96	11.33	9.97	11	6.49	7.97	5.61	5.67	5.35	6.7	KUA1	-	-	-
C2S51_018671	21.47	23.01	24.04	14.2	16.27	18.59	10.26	10.4	10.07	21.07	16.42	17.61	MYB306	-	-	-
C2S51_018679	7.11	6.75	7.03	4.13	5.47	4.5	2.85	2.35	2.62	1.52	1.19	2.25	CDF3	-	-	-
C2S51_018687	0.71	1.16	1.7	0	0.5	0	0.09	0.11	0.11	0.2	0.32	0.33	NAC100	-	-	-
C2S51_018732	2.94	2.74	3.04	2.12	1.7	3.53	5.26	1.37	3.74	3.53	5.77	5.57	TCP5	-	-	-
C2S51_018749	3.35	3.1	3.23	3.68	3.88	3.79	6.26	5.64	4.68	12.88	11.33	11.19	BIM1	-	-	-
C2S51_018768	0	0	0.11	0.14	0	0	0.12	0	0	0.4	0.69	0.85	MYB340	-	-	-
C2S51_018780	0.57	0.13	0.18	0	0.41	0.32	0.33	0.68	0.38	1.78	1.05	1	SOG1	-	-	-
C2S51_018787	2.87	2.53	1.64	4.53	2.26	2.08	0.85	2.79	2.3	1.6	0.96	1.23	--	-	-	-
C2S51_018884	14.22	12.4	10.66	3.21	2.68	6.15	1.81	1.95	2.39	1.22	0.87	2.43	NAC102	-	-	-
C2S51_018925	0	0.3	0	0.54	0.56	0.15	1.42	0.72	0.9	0.85	1.06	1.46	ERF003	-	-	-
C2S51_018930	2.55	2.14	2.68	2.18	3.97	1.85	0.71	0.81	1.08	1.02	2	0.55	ERF084	-	-	-
C2S51_018973	0.13	0.11	0	0.42	0.32	0.13	1.09	1.65	1.02	2.07	2.31	1.31	WIN1	-	-	-
C2S51_019067	0.36	0.16	0	0.38	0.73	0.49	5.14	3.3	3.31	9.36	8.21	9.6	GATA9	-	-	-
C2S51_019157	4.33	2.37	2.25	3.23	2.7	4.09	3.46	1.92	3.66	7.35	6.78	6.61	WRKY7	-	-	-
C2S51_019166	12.91	15.62	13.84	8.22	5.44	8.96	3.33	2.27	5.12	1.97	3.37	4.43	ERF010	-	-	-
C2S51_019182	0	0	0	0	0.07	0	0.24	0.27	0.09	1.63	3.14	2.78	HSFB4	-	-	-
C2S51_019328	0.68	0.66	0.29	0.15	0.06	0.43	0	0.22	0	0.07	0	0.07	ERF110	-	-	-
C2S51_019383	10.51	10.6	11.16	15.53	14.35	14.57	11.76	10.82	9.34	5.09	5.21	6.72	SCL1	-	-	-
C2S51_019864	23.53	25.17	17.27	14.2	18.11	17.44	8.91	12.42	12.39	30.27	31.42	26.04	ERF118	-	-	-
C2S51_019884	0.06	0.05	0.15	0.26	0.39	0.11	2.18	1.46	1.08	6.48	5.9	4.68	PAN	Environmental Information Processing	Signal transduction	K14431
C2S51_019890	3.37	6.27	4.14	12.59	12.85	12.99	20.61	18.43	22.37	7.42	10.43	18.16	HHO3	-	-	-
C2S51_019892	285.55	255.52	246.66	165.8	147.83	169.6	105.04	118.22	125.01	149.78	143.63	143.91	RAV1	-	-	-
C2S51_019899	3.49	3.55	1.81	4.03	4.59	3.15	4.38	6.27	4.67	9.7	8.22	7.97	BHLH30	-	-	-
C2S51_019900	0.28	0.43	0.06	0.45	0.11	0.06	0.58	0.59	0.37	0.73	1.53	1.71	TCP12	-	-	-
C2S51_019997	21.15	21.26	19.85	7.75	5.73	7.47	1.55	3.02	2.25	16.66	20.87	10.4	ERF2	-	-	-
C2S51_020067	10.82	10.36	10.24	9.5	7.37	9.41	5.24	3.97	5.13	6.88	6.58	5.46	WRKY4	-	-	-
C2S51_020084	228.85	248.31	253.92	174.49	142.56	155.03	45.75	38.73	52.13	41.81	34.14	30.86	NAC083	-	-	-
C2S51_020110	6.51	7.94	5.68	4.92	4.75	6.54	4.26	4.95	4.33	2.2	2.85	2.33	ASR3	-	-	-
C2S51_020236	0	0	0	0.29	0.15	0	0	0.09	0	0.27	0.28	0.57	GRF4	-	-	-
C2S51_020286	0	0	0	0	0	0.08	1.95	1.48	1.76	3.33	5.4	8.01	SPCH	Environmental Information Processing	Signal transduction	K20558
C2S51_020365	0.27	0.58	0.34	1.58	1.69	2.01	3.86	4.08	3.28	2.16	1.89	4.52	AGL42	-	-	-
C2S51_020488	31.04	34.27	33.1	23.08	25.45	22.86	12.61	11.8	12.5	59.96	52.37	36.88	KUA1	-	-	-
C2S51_020493	0.64	0.56	0.62	3.35	3.29	4.16	6.45	8.39	6.61	11.12	11.1	10.66	BHLH094	-	-	-
C2S51_020545	6.18	5.23	4.04	8.99	15.81	11.62	10.98	16.28	13.96	13.07	12.98	11.62	TCP14	-	-	-
C2S51_020673	0	0.2	0	0	0.29	0.11	0.54	1.51	0.98	2.2	2.25	1.37	NAC045	-	-	-
C2S51_020677	0.5	0.94	0.69	0.61	0.53	0.29	0.65	0.73	0.13	2.9	3.18	1.51	RVE1	-	-	-
C2S51_020859	1.25	2.1	1.59	0.36	0.35	0.44	0.17	0.03	0.03	0.03	0.03	0	NLP9	-	-	-
C2S51_020871	27.28	30.1	29.08	22.85	23.24	23.67	19.05	17.92	18.68	5.96	5.86	9.44	BBX24	-	-	-
C2S51_020880	7.93	7.06	6.93	4.08	3.64	3.48	2.2	1.54	1.72	0.88	0.84	0.75	NLP8	-	-	-
C2S51_021084	3.17	3.28	3.25	6.6	6.96	6.1	5.28	5.11	4.98	10.97	10.23	8.46	BHLH62	-	-	-
C2S51_021226	2.4	2.27	2.58	5.32	5.92	5.91	12.59	11.27	10.81	18.92	21.37	21.37	TCX2	-	-	-
C2S51_021305	0	0	0	0	0	0	1.92	1.31	0.23	0.92	1.95	0.27	MUTE	-	-	-
C2S51_021396	0.75	0.33	0.63	0.13	0.1	0.11	0	0	0.13	0	0.13	0	--	-	-	-
C2S51_021530	42.5	43.61	31.94	33.48	32.16	42.18	16.77	18.18	17.87	11.4	10.54	13.13	ARR1	-	-	-
C2S51_021854	12.37	12.31	10.77	10.69	16.97	10.11	6.45	7.05	8.52	3.78	3.88	2.62	PHL5	-	-	-
C2S51_021857	1.36	1.08	0.72	3.7	5.8	2.73	16.83	19.11	16.72	30.09	37.55	38.75	SPL17	-	-	-
C2S51_022014	83.06	67.63	69.48	72.11	72.82	85.66	28.04	26.16	32.32	42.07	34.31	30.7	BHLH130	-	-	-
C2S51_022133	0	0.6	0	1.31	0	0.43	0.36	0	0.33	1.17	0.57	3.58	YAB1	-	-	-
C2S51_022158	0	0	0	0	0.2	0	0.7	0.79	0.53	0.25	0.91	0.27	LBD30	-	-	-
C2S51_022187	0.36	0.17	0.3	0.87	1.36	1.48	2.02	4.01	3.22	3.97	7.03	5.1	MYB17	-	-	-
C2S51_022210	4.48	3.77	3.29	2.39	4.41	4.42	3.22	1.79	1.8	5.46	6.03	5.24	RVE6	-	-	-
C2S51_022214	1.22	0.9	0.42	0.8	1.09	0.92	0.46	0.62	0.79	1.97	1.83	1.66	WRKY22	Organismal Systems;Environmental Information Processing	Environmental adaptation;Signal transduction	K13425;K13425
C2S51_022229	1.27	1.01	1.69	0.97	1.16	0.72	1.54	1.3	1.75	2.55	3.07	3.22	CPRF1	-	-	-
C2S51_022248	1.01	1.56	0.5	0.92	1.85	0.68	5.36	4.33	3.85	2.87	2.54	2.77	ERF023	-	-	-
C2S51_022263	2.57	2.14	2.04	1.29	2.81	0.58	0	0.23	0.15	0	0	0.08	NAC043	-	-	-
C2S51_022265	1.92	1.02	1.22	0.27	0.56	0.44	0.5	0.44	0.75	4.23	5.12	3.72	LHY	Organismal Systems	Environmental adaptation	K12133
C2S51_022452	1.64	1.69	1.72	1.75	5.72	1.99	1.65	1.59	1.3	0.68	0.43	0.29	LBD38	-	-	-
C2S51_022599	4.05	5.09	5.3	11.9	7.17	11.12	8.46	5.95	7.76	9.87	9.37	10.42	GRF4	-	-	-
C2S51_022621	57.62	74.16	72.03	24.86	25.38	23.63	23.25	26.4	26.42	38.89	41.86	48.81	NAC091	-	-	-
C2S51_022676	9.36	7.35	6.37	4.21	3.89	4.91	1.81	3.08	3.21	2.67	2.79	1.18	ERF.C.3	Environmental Information Processing;Environmental Information Processing	Signal transduction;Signal transduction	K14516;K14516
C2S51_022719	30.36	28.56	27.3	36.89	42.72	40.4	23.8	19.28	24.01	20.54	15.16	14.61	UNE12	-	-	-
C2S51_022807	0	0	0	0	0	0	0.4	0	1.07	0.29	1.81	0.93	WRKY75	-	-	-
C2S51_022812	28.36	30.42	32.55	23.39	27.43	25.87	13.53	11.87	12.53	13.01	11.85	10.95	TCP20	-	-	-
C2S51_022825	3.71	2.81	3.6	2.87	1.52	2.75	1.49	1.54	1.18	3.81	2.13	1.52	NAC083	-	-	-
C2S51_022839	7.33	8.77	8.65	10.81	9.91	12.28	25.47	24.59	25.38	28.47	36.53	33.63	SCRM	-	-	-
C2S51_022900	2.66	3.13	2.79	0.47	2.18	2.01	2.67	4.44	2.11	5.3	3	7.14	GATA15	-	-	-
C2S51_022920	17.63	30.76	21.38	8.26	12.7	6.29	7.93	11.73	7.35	14.64	22.54	22.1	BZIP53	-	-	-
C2S51_022927	20.2	29.91	29.68	12.58	15	15.76	7.23	7.44	5.44	6.99	4.53	4.66	WRKY35	-	-	-
C2S51_022941	20.06	22.65	23.22	10.62	11.49	12.81	7.33	7.79	7.11	9.44	11.43	10.67	WRKY23	-	-	-
C2S51_022994	1.31	1.48	1.34	2.63	4.27	2.61	4.92	5.16	3.88	8.99	8.13	8.53	At2g47850	-	-	-
C2S51_023087	1.76	1.13	3.09	0.17	0.26	0.44	0.3	0	0.68	0	0.83	0.52	LBD11	-	-	-
C2S51_023091	0.69	0.28	0.82	0.42	0.64	0.89	1.27	1.7	1.97	3.17	4.14	6.11	PBF	-	-	-
C2S51_023097	4.37	4.66	4.49	1.88	3.29	2.24	1.05	1.04	0.67	1.55	1.03	0.45	RAP2-7	-	-	-
C2S51_023129	6.46	6.22	5.52	3.06	2.55	3.15	2.89	2.27	1.52	3.1	2.62	2.06	MYB48	-	-	-
C2S51_023160	15.77	15.63	14.76	4.15	4.02	4.92	4.27	5.32	5.18	10.2	9.09	9.98	SCL14	-	-	-
C2S51_023206	8.08	9.79	7.38	5.27	4.05	4.05	1.57	2.55	1.78	4.09	3.27	3.11	PTI6	Organismal Systems	Environmental adaptation	K13434
C2S51_023252	77.23	82.14	74.06	88.6	80.29	81.49	65.61	59.5	60.32	14.71	20.36	29.47	BOA	-	-	-
C2S51_023331	0.25	0.36	0.21	0.44	0.27	0.3	0.69	0.61	0.7	0.82	1.29	1.33	LRP1	-	-	-
C2S51_023343	5.58	3.96	3.12	3.41	3.1	3.66	1.77	2.03	2	2.4	2.19	2.56	SCL3	-	-	-
C2S51_023593	5.17	3.78	2.23	2.04	3.54	3.47	2.04	1.71	1.1	3	2.41	1.99	MYB59	-	-	-
C2S51_023613	11.65	12.38	11.55	7.95	8.12	8.48	4.84	3.92	4.27	5.41	5.81	4.91	AP2-1	-	-	-
C2S51_023651	0.08	0	0.26	0	0.06	0	0.21	0.57	0.24	0.23	1.04	0.74	--	-	-	-
C2S51_023660	21.82	25.6	24.23	31.51	33.07	31.54	50.07	46.41	47.53	72.86	69.67	72.41	GATA11	-	-	-
C2S51_023838	22.15	18.99	19.42	16.44	16.35	15.36	10.25	9.02	10.81	14.54	12.36	10.85	SCL3	-	-	-
C2S51_023865	3.04	2.51	3.13	3.58	4.08	4.02	5.14	4.67	4.86	6.74	5.71	5.65	FRS3	-	-	-
C2S51_023979	0	0	0	0	0	0	0.14	0.15	0	0.88	0.92	0.47	GATA6	-	-	-
C2S51_024024	3.18	4.28	1.78	4.52	4.99	4.49	5.24	4.75	2.71	9.78	10.13	8.25	DOF5.3	-	-	-
C2S51_024064	1.92	2.21	3.47	2.05	3.87	2.68	1.78	2.03	2.81	1.18	0.77	0.79	NAC104	-	-	-
C2S51_024106	32.55	39.37	40.09	7.17	7.14	8.59	4.1	5.99	4.41	21.48	16.76	14.54	NAC081	-	-	-
C2S51_024152	20.05	19.24	19.94	25.71	27.89	26.9	38.9	40.24	46.98	55.4	59.02	58.08	GATA11	-	-	-
C2S51_024202	8.61	8.17	8.83	3.46	4.93	4.52	2.93	1.85	1.95	2.54	3.3	3.13	AP2-1	-	-	-
C2S51_024437	1.38	1.27	1.59	5.1	5.32	5.11	5.14	4.53	5.63	1.72	2.06	2.33	SCL3	-	-	-
C2S51_024636	9.08	8.12	5.04	2.49	3.62	1.89	1.59	1.68	1.17	3.67	2.69	4.48	PTI6	Organismal Systems	Environmental adaptation	K13434
C2S51_024641	0	0	0	0	0.37	0	0.83	0.48	0.56	1.24	1.95	3.73	At5g58280	-	-	-
C2S51_024688	12.76	14.65	12.89	5.23	4.29	5.57	4.14	6.59	4.04	10.77	9.05	11.09	SCL14	-	-	-
C2S51_024732	6.31	6.41	6.29	3.94	3.9	3.57	2.76	3.52	2.39	3.68	3.73	3.58	MYB48	-	-	-
C2S51_024777	1.08	1.02	0.49	0.31	0.88	0.62	1	2.76	1.87	3.78	4.25	3.79	DOF5.3	-	-	-
C2S51_024781	2.23	3.37	2.27	0	0.13	0.58	0.3	0	0.17	0.48	0.33	0	LBD1	-	-	-
C2S51_024821	6.86	5.43	4.63	8.14	11.05	8.89	9.43	11.71	8.98	12.9	14.44	12.25	ARF22	-	-	-
C2S51_024892	1.11	0.95	1.07	1.72	2.09	2.07	3.1	5.16	3.76	5.44	6.62	6.58	At2g47850	-	-	-
C2S51_024963	28.68	34.67	32.6	7.63	9.91	14.49	5.25	8.7	5.96	12.07	9.93	10.27	WRKY28	-	-	-
C2S51_024979	12.47	10.53	15.47	11.42	13.55	9.23	8.75	6.58	7.45	3.56	1.98	3.64	WRKY35	-	-	-
C2S51_024987	16	28.95	29.93	7.17	9.52	9.07	8.9	10.65	12.03	15.25	19.14	26.52	BZIP53	-	-	-
C2S51_025082	4.53	5.3	3.58	6.89	8.16	8.23	22.5	24.85	24.73	38.3	42.99	39.3	SCRM	-	-	-
C2S51_025095	2.87	3.67	1.92	1.1	0.82	0.85	1.16	0.42	1.45	2.26	2.41	2.23	NAC083	-	-	-
C2S51_025107	24.33	30.71	34.46	28.94	23.53	28.08	16.19	13.93	14.5	12.9	11.58	12.06	TCP20	-	-	-
C2S51_025234	9.51	8.62	13	13.14	14.64	13.27	7.64	6.28	9.21	7.73	5.39	6.36	UNE12	-	-	-
C2S51_025288	10.18	8.39	6.95	4.52	4.22	5.85	1.82	2.59	1.56	1.96	1.92	1.58	ERF.C.3	Environmental Information Processing;Environmental Information Processing	Signal transduction;Signal transduction	K14516;K14516
C2S51_025355	10.42	11.67	9.9	9	8.11	7.66	6.77	4.27	4.66	13.57	11.06	8.98	TGA2.2	Environmental Information Processing	Signal transduction	K14431
C2S51_025364	48.64	57.7	58.31	24.97	25.82	28.25	22.49	25.19	20.61	33.54	36.79	43.37	NAC091	-	-	-
C2S51_025391	1.42	3.39	3.25	5.97	5.38	6.77	6.5	5.11	4.78	7.89	8.78	7.96	GRF4	-	-	-
C2S51_025463	1.48	1.58	1.09	0.53	0.61	0.67	1.2	1.5	1.63	2.96	3.09	1.79	WRKY9	-	-	-
C2S51_025517	1.34	2.52	3.38	4.83	5.91	4.17	6.38	6.9	7.09	6.19	8.42	5.4	J	-	-	-
C2S51_025556	1.77	1.44	1.71	0.58	0.78	0.12	0	0	0.43	0.27	0	0	LBD38	-	-	-
C2S51_025723	5.95	7.77	7.39	11.3	12.39	16.32	6.9	6.09	6.77	10.57	7.7	8.7	MYB308	-	-	-
C2S51_025754	4.77	3.58	3.69	1.54	1.4	1.34	0.36	0.33	0.15	0.56	0.55	0.41	NLP2	-	-	-
C2S51_025773	1.53	1.13	1.1	0.85	0.63	0.91	0.69	0.56	0.75	6.04	6.42	4.37	LHY	Organismal Systems	Environmental adaptation	K12133
C2S51_025778	0.93	0.63	0.42	0.54	1.59	0.07	0	0.23	0	0	0.15	0	NAC043	-	-	-
C2S51_025796	0.84	0.62	0.67	0.73	0.69	1.71	2.11	3.35	4.66	5.01	3.6	5.55	ERF023	-	-	-
C2S51_025797	15.96	14.83	15.29	9.47	10.37	10.03	15.78	17.5	15.02	28.65	28.33	27.4	MTB1	-	-	-
C2S51_025813	5.27	4.34	3.12	7.57	10.96	8.85	3.98	5.06	5.44	4	1.82	3.37	TRY	-	-	-
C2S51_025871	1.39	1.46	2.1	2.48	3.63	1.86	5.78	4.61	7.01	9.18	8	7.15	MYB17	-	-	-
C2S51_025929	23.3	19.64	20.5	35.12	32.39	32.24	45.65	43.53	44.53	39.43	38.34	39.83	SCL6	-	-	-
C2S51_026049	0	0.28	0	0	0	0.86	1.9	2.16	1.83	5.65	7.23	8.29	--	-	-	-
C2S51_026077	75.36	62.41	75.01	67	65.33	72.84	29.61	29.2	30.9	39.44	36.94	28.6	BHLH130	-	-	-
C2S51_026178	16.22	14.34	14.25	14.23	12.59	12.93	5.61	5.05	5.08	5.35	5.05	3.99	NLP1	-	-	-
C2S51_026251	1.53	2.92	2.42	4.72	5.48	5.99	16.1	13.41	18.23	15.24	15.08	15.2	SPL17	-	-	-
C2S51_026254	3.55	4.06	1.96	3.38	3.75	4.35	1.82	1.3	1.86	1.12	0.2	0.31	PHL5	-	-	-
C2S51_026371	1.31	2.62	2.71	0.65	1.36	0.97	0.73	1.01	0.83	2.52	2.55	1.5	WRKY48	-	-	-
C2S51_026430	59.28	49.39	45.44	45.18	45.9	49.79	17.9	17.6	20.37	15.61	14.76	15.91	ARR1	-	-	-
C2S51_026444	16.71	10.91	8.17	21.68	30.16	24.94	24.27	29.79	27.68	27.28	30.12	32.5	RAP2-3	-	-	-
C2S51_026623	0	0	0.12	0	0	0	0	0.87	1.64	2.46	2.51	3.85	MUTE	-	-	-
C2S51_026700	0.86	0.93	1.24	3.13	3.99	2.44	10.64	7.11	8.37	14.28	17.75	20.02	TCX2	-	-	-
C2S51_026798	1.39	0.82	1.46	0.37	0.29	2.43	0.11	0.61	0	0.23	0.48	1.12	MYB15	-	-	-
C2S51_026930	11.36	12.09	11.98	7.74	13.72	9.89	6.74	9.39	6.19	7.13	5.37	4.91	GATA1	-	-	-
C2S51_026988	8.86	8.24	11.11	5.91	5.49	5.61	2.34	1.9	2.5	0.52	0.74	0.62	NLP8	-	-	-
C2S51_026997	19.67	23.73	24.35	14.23	15.04	11.94	10.84	10.75	11.76	3.39	2.57	3.77	BBX24	-	-	-
C2S51_027120	13.88	11.15	11.32	20.6	22.9	17.36	19.46	19.48	20.86	30.32	29.55	28.43	TCP7	Organismal Systems	Environmental adaptation	K16221
C2S51_027158	0	0	0.1	0	0.1	0	0.97	0.94	0.86	2.09	0.66	0.87	NAC045	-	-	-
C2S51_027215	1.69	1.17	1.05	1.8	4	1.37	3.1	5.77	2.69	7.57	6.98	5.8	MYB86	-	-	-
C2S51_027259	8.41	7.05	4.48	11.38	18.76	12.17	18.91	24.81	15.34	14.6	18.6	16.3	TCP14	-	-	-
C2S51_027268	11.74	11.37	10.75	15.28	19.52	13.85	17.3	14.46	15.52	25.48	24.72	23.44	MYB88	-	-	-
C2S51_027307	0.32	0.19	0.72	2.19	5.13	2.96	6.92	9.05	7.04	10.12	12.65	10.85	BHLH094	-	-	-
C2S51_027312	48.32	48.58	50.24	41.76	34.77	37.79	15.89	17.19	15.95	43.63	42.82	31.3	KUA1	-	-	-
C2S51_027409	0	0.13	0.11	1	2.05	2.26	2.74	3.29	2.69	3.87	6.09	4.42	AGL42	-	-	-
C2S51_027423	0.79	1.66	1.04	0.42	0.16	1.08	0.09	0.21	0.31	0.69	0.22	0.5	HSFB2A	-	-	-
C2S51_027522	2.08	2.18	1.65	3.25	2.7	2.46	3.19	2.59	2.75	4.22	6.35	5.05	TGA2	Environmental Information Processing	Signal transduction	K14431
C2S51_027570	17.95	21.7	24.89	20.04	14.55	15.26	13.24	10.7	12.52	9.82	8.93	9.88	SRM1	-	-	-
C2S51_027621	15.84	16.4	15.57	15.07	15.95	13.84	9.47	8.3	8.08	6.3	5.7	6.49	ASR3	-	-	-
C2S51_027636	31.91	37.81	32.27	21.76	23.31	18.25	11.12	12.5	11.37	16.35	17.69	15.68	COL14	-	-	-
C2S51_027641	209.6	216.22	233.18	141.96	121.96	131.14	35.07	32.6	32.98	36.22	25.51	21.21	NAC083	-	-	-
C2S51_027659	13.13	13.55	13.58	13.02	11.29	11.33	7.02	6.72	6.28	7.9	7.33	5.68	WRKY4	-	-	-
C2S51_027692	0	0	0	0	0	0	0	0	0	0.71	1.34	0.46	Os03g0622200	-	-	-
C2S51_027723	34.96	34.8	30.38	19.39	18.58	17.66	15.2	23.15	18.1	39.66	40.67	34.08	ERF2	-	-	-
C2S51_027801	1.07	1.12	0.98	0.21	0.72	0.8	0.09	0.21	0.1	0	0.1	0.21	NAC031	-	-	-
C2S51_027813	0.14	0	0.24	0.15	0.34	0.32	0.39	0.52	0.3	0.73	1.17	0.62	TCP12	-	-	-
C2S51_027814	3.37	5.05	3.03	2.55	9.93	5.2	5.05	7.06	6.21	10.02	12.98	12.69	BHLH30	-	-	-
C2S51_027817	10.06	14.44	9.7	15.3	22.98	14.87	33.09	30.97	38.53	16.08	15.17	29.85	HHO3	-	-	-
C2S51_027841	28.56	29.89	28.38	20.14	26.62	29.45	12.43	17.24	15.26	33.99	36.67	27.78	ERF118	-	-	-
C2S51_027863	3.38	1.49	1	0.32	0.49	1.63	0.18	0.42	0.11	0.89	1.14	0.75	MYB62	-	-	-
C2S51_027925	41.92	50.17	45.89	12.35	8.82	9.73	4.53	6.32	6.14	10.32	10.2	12	WRKY33	Organismal Systems;Environmental Information Processing	Environmental adaptation;Signal transduction	K13424;K13424
C2S51_027958	1.83	1.41	0.91	0.99	1.02	1.04	0.67	0.31	0.7	0.79	0.64	0.49	NLP1	-	-	-
C2S51_027959	0.52	0.82	0.69	1.6	1.87	1.64	0.88	0.42	0.59	1.62	0.93	0.62	NLP7	-	-	-
C2S51_027960	1	1.05	1.69	1.18	1.49	1.36	0.62	0.73	0.64	0.93	0.54	0.63	NLP4	-	-	-
C2S51_028022	4.75	5.09	4.48	17.23	19.18	18.64	8.17	7.09	6.91	7.05	4.9	5.1	NLP7	-	-	-
C2S51_028042	16.94	17.2	16.04	28.87	36.76	31.83	40.88	46.06	44.17	60.79	67.18	62.34	AS1	-	-	-
C2S51_028080	1.59	1.87	2.57	1.69	2.08	3.26	2.55	3.24	3.13	10.23	8.43	6.13	SPL13A	-	-	-
C2S51_028083	1.31	3.76	2.47	0.35	0.54	1.34	0	0	0.52	0.49	0	0.35	WRKY75	-	-	-
C2S51_028096	0.82	0.94	0.9	0.7	0.27	0.15	0.08	0.17	0	0.25	0.26	0.26	MYB106	-	-	-
C2S51_028103	0.09	0.23	0	0	0.21	0.31	0.24	0.37	0.09	1.21	1.18	0.19	MYB105	-	-	-
C2S51_028105	2.3	2.9	1.74	1.63	0.54	0.79	0.2	0.46	0.35	0.44	0.23	0.35	CDF1	-	-	-
C2S51_028130	0.09	0.08	0.23	0	0.61	0.34	1.64	5.31	2.54	5.59	6.39	6.21	DOF5.6	-	-	-
C2S51_028175	17.76	13.48	14.84	31.54	31.45	30.34	22.8	19.3	21.17	25.59	20.82	18.3	ARF19	-	-	-
C2S51_028247	17.17	11.23	10.96	6.27	7.57	6.31	6.34	5.49	4.79	7.57	7.69	7.57	UNE12	-	-	-
C2S51_028256	0.77	2.2	2.09	0.41	0.63	0.52	1.95	2.02	4.05	4.21	5.79	5.97	ERF3	-	-	-
C2S51_028373	21.38	22.85	20.31	7.68	10.39	8.7	3.37	2.53	3.26	1.99	1.33	1.07	WRKY57	-	-	-
C2S51_028447	0.86	0.49	0.31	0.39	0.75	0.89	1.87	2.58	1.62	1.4	1.85	2.43	AP2-3	-	-	-
C2S51_028468	5.59	6.3	5.6	2.52	2.69	2.44	1.76	2.05	2.06	4.84	5.22	4.64	ARF18	-	-	-
C2S51_028476	6.81	5.37	7.72	10.39	12.44	8.8	12.35	10.86	11.08	14.01	13.67	12.96	--	-	-	-
C2S51_028545	2.54	3.06	2.95	0.98	1.28	1.55	1.29	1.22	0.91	1.09	1.02	0.93	HSFA3	-	-	-
C2S51_028567	11.19	12.32	8.16	5.34	7.06	6.45	4.23	4.11	3.94	3.73	2.55	1.79	MYR2	-	-	-
C2S51_028661	2.2	3.43	2.31	2.01	0.82	1.08	1.75	2.12	1.72	8.38	4.51	6.06	BHLH35	-	-	-
C2S51_028720	0.3	0.72	0.19	0.24	0	0.1	1.19	1.1	0.79	4.13	6.08	6.2	E2FE	-	-	-
C2S51_028765	1.43	1.31	1.25	0.61	0.3	0.92	0.18	0.6	0.1	0	0.4	0	WRKY72B	-	-	-
C2S51_028798	8.2	9.65	7.76	13.04	13.47	13.35	18.22	19.21	20.32	12.78	16.09	15.22	SRM1	-	-	-
C2S51_028810	32.84	29.43	26.71	23.44	21.99	20.95	10.71	12	13.07	11.51	10.46	10.96	COL16	-	-	-
C2S51_028822	2.75	1.47	1.91	2.24	4.97	2.35	4.9	5.48	3.43	3.96	6.18	5.49	DOF5.4	-	-	-
C2S51_028826	2.68	2.57	1.57	0.12	0.19	0.21	0.11	0	0.12	0.12	0	0	AP1	-	-	-
C2S51_028883	8.88	7.1	5.1	3.09	2.91	2.72	1.48	1.09	0.89	1.49	0.29	1.61	NAC100	-	-	-
C2S51_028889	2.83	3.87	4.3	3.73	5.18	4.79	10.7	7.38	9.59	10.16	12.8	12.31	AGL65	-	-	-
C2S51_028890	9.06	9.49	10.95	7.67	7.63	5.78	4.18	5.04	4.66	0.66	0.63	0.91	CDF2	-	-	-
C2S51_028903	3.74	4.04	4.54	3.64	5.17	5.81	8.21	10.02	10.69	18.46	17.88	14.59	MYB306	-	-	-
C2S51_028943	0	0	0	0.05	0.04	0	0.44	0.7	0.25	0.33	0.74	0.86	GLOX	-	-	-
C2S51_028995	1.02	0.13	0.61	0.15	0.6	0.4	1.35	1.53	2.76	7.63	9.35	7.81	MYB330	-	-	-
C2S51_029002	1.53	1.14	1.07	1.4	2.29	1.43	4.3	3.42	4.34	9.42	11.15	8.9	ZHD6	-	-	-
C2S51_029003	0	0	0	0.13	0.1	0	1.86	1.25	0.37	3.65	2.34	2.28	GATA18	-	-	-
C2S51_029042	8.73	8.39	6.07	24.35	16.99	19.24	5.33	6.5	6.77	8.97	11.65	7.34	LBD41	-	-	-
C2S51_029066	0	0	0	0	0.22	0.08	0.25	0.76	1.14	1.07	0.94	0.77	Os01g0645000	-	-	-
C2S51_029117	2.69	2.91	2.76	10.42	10.71	9.79	13.66	14.79	14.15	17.37	18.29	16.91	ARF8	-	-	-
C2S51_029139	7.33	8.41	8.75	13.9	18.06	10.16	10.59	9.7	8.63	89.32	75.63	50.61	RVE1	-	-	-
C2S51_029162	1.65	1.61	1.23	0.97	0.45	2.16	0.34	0.19	0.19	0	0.19	0	ERF1B	Environmental Information Processing;Environmental Information Processing	Signal transduction;Signal transduction	K14516;K14516
C2S51_029186	0.83	1	0.48	1.2	2.81	0.86	1.14	1.32	1.94	2.47	2.69	1.6	MYB20	-	-	-
C2S51_029198	4.96	4.48	4.59	13.63	15.28	11.39	12.6	18.64	16.05	19.24	17.6	15.4	GAI	Environmental Information Processing	Signal transduction	K14494
C2S51_029210	0	0	0	0	0	0	0.14	0.22	0.05	0.1	0.54	0.39	AIL6	-	-	-
C2S51_029235	0.95	1.02	1.06	0.67	1.04	0.96	4.01	3.11	3.34	10.19	10.22	11.88	ZHD1	-	-	-
C2S51_029243	1.85	2.72	2.84	1.53	1.26	0.75	0.57	0.11	0.43	0	0	0	BHLH94	-	-	-
C2S51_029304	6.51	10.4	10.03	6.78	7.12	6.48	2.43	2.79	3.47	2.29	1.58	2.15	TGA1	Environmental Information Processing	Signal transduction	K14431
C2S51_029361	1.36	1.57	0.76	2.06	4.12	3.9	8.13	11	9.28	20.46	23.66	21.49	GATA5	-	-	-
C2S51_029365	0.34	0	0.28	0.27	0.23	0.54	0.55	0.27	0.62	3.79	2.41	1.36	SHI	-	-	-
C2S51_029406	0	0	0	0.11	0	0.1	0.3	0.78	0.13	1.56	1.51	2.22	ANT	-	-	-
C2S51_029617	0.84	1.3	1.41	1.79	1.89	0.38	2.53	4.87	3.77	4.61	5.05	8.12	GATA15	-	-	-
C2S51_029630	0.41	0	0.51	0.43	1.34	0.56	1.7	2.58	2.37	2.24	1.7	2.85	BZIP53	-	-	-
C2S51_029680	0	0	0	0	0	0.26	0.52	0.74	0.45	2.53	2.79	1.51	AS2	-	-	-
C2S51_029730	8.04	9.81	8.21	6.27	6.86	4.77	9.23	12.69	10.52	12.41	12.05	16.48	GATA8	-	-	-
C2S51_029770	7.16	5.86	6.14	7.85	8.29	6.89	9.79	10.3	9.24	14.57	16.51	13.62	NAC078	-	-	-
C2S51_029787	1.07	2.42	1.3	0.57	0.22	0.65	0.19	1.74	0.56	1.9	3.75	3.48	MYB306	-	-	-
C2S51_029791	0.65	0.24	0.85	0.1	0.3	0.75	0	0	0.2	0	0	0	FEZ	-	-	-
C2S51_029938	24.29	23.69	26.06	4.05	3.9	3.19	3.39	3.38	3.09	6.53	6.17	7.03	WRKY53	-	-	-
C2S51_029942	5.59	4.33	3.89	1.16	2.48	3.26	1.79	1.88	2.3	10.69	7.34	9.75	ERF061	-	-	-
C2S51_029961	1.51	1.27	1.36	1.23	2.1	1.53	1.89	2.15	3.5	3	4.23	3.71	CRF2	-	-	-
C2S51_029982	6.23	6.4	4.57	7.83	7.82	6.71	3.67	3.25	3.61	4.29	4.61	4.22	RR26	Environmental Information Processing	Signal transduction	K14491
C2S51_030012	0.39	0	0.2	0	0	0.07	0.22	0.08	0.98	1.39	1.7	1.17	ESR2	-	-	-
C2S51_030093	0.47	0.24	0	0.25	0.57	0.74	1.41	1.35	0.74	2.44	4.74	3.38	BHLH094	-	-	-
C2S51_030108	1.33	1.77	2.46	3.24	3.39	1.97	4.82	3.76	3.64	9.97	8.53	8.1	MYB88	-	-	-
C2S51_030116	5.82	7.36	6.47	19.89	31.13	14.94	19.5	25.51	17.22	16.88	14.78	17.13	TCP14	-	-	-
C2S51_030125	0.13	0	0.16	0.2	0	0.17	0.18	0.8	0.6	1.86	1.48	1.12	ZHD11	-	-	-
C2S51_030135	13.43	11.85	6.41	5.21	8.78	7.29	3.64	4.15	3.32	0.88	1.91	1.37	NAP2	-	-	-
C2S51_030137	0.26	0	0.07	0.37	0.35	0.08	1.28	1.27	1	3.71	3.76	3.76	MYB16	-	-	-
C2S51_030152	1.73	1.72	1.45	0.81	0.44	0.49	0.7	0.11	0.34	0.54	0	0.35	WRKY23	-	-	-
C2S51_030211	45.13	41.53	41.57	66.62	52.55	66.46	34.59	33.54	36.8	19.06	20.11	18.22	COL16	-	-	-
C2S51_030241	0.67	3.83	2.02	3.39	4.34	4.29	8.32	7.63	7.7	15.19	14.39	16.63	BHLH30	-	-	-
C2S51_030243	0	0.07	0.13	0.42	0.06	0.14	0.87	0.33	0.74	1.4	2.36	1.51	TCP12	-	-	-
C2S51_030255	0.45	0.62	0.31	0.18	0.3	0.23	0.23	0.18	0.09	4.15	1.68	2.11	NRPB8A	-	-	-
C2S51_030272	2.22	2.27	2.66	4.17	5.76	5.02	11.58	12.72	12.51	7.36	8.37	10.67	BHLH49	-	-	-
C2S51_030287	0.36	0.54	1.12	4.67	1.49	0.66	1.69	3.58	2.57	3.52	2.79	4.62	Solyc04g005320	-	-	-
C2S51_030290	2.34	3.38	3.15	4.68	6.37	4.31	5.15	4.19	4.97	11.34	10.14	9.82	SPL6	-	-	-
C2S51_030360	0.66	1.78	1.97	3	4.59	4.16	7.99	8.97	8.68	17.48	17.57	16.58	RF2b	-	-	-
C2S51_030770	1.22	1.77	1.54	5.57	7.58	6.97	12.72	14.93	15.25	19.55	22.95	17.63	WRKY44	-	-	-
C2S51_030845	0.31	0	0.62	0.11	0.34	0.38	0.58	0.55	1.22	1.57	1.64	1.24	MYB36	-	-	-
C2S51_030897	0.85	1.12	0.76	3.04	1.84	1.38	2.14	2.37	2.63	3.81	4.3	3.91	--	-	-	-
C2S51_030919	0.22	0.1	0.05	0	0.36	0.1	0	0.76	0.12	1.1	0.46	0.5	PTL	-	-	-
C2S51_030925	0	0	0	0	0.14	0	0.32	0.55	1.1	1.29	0.99	1.3	GRF3	-	-	-
C2S51_030978	0.57	1.16	0.96	0	0.67	0.75	2.29	3.81	3.99	6.39	6.05	6.27	ARF31	-	-	-
C2S51_031102	4.88	5.83	3.5	2.77	2.84	2.86	2.19	2.33	2.25	4	3.12	4.82	MYB1	-	-	-
C2S51_031130	0	0.08	0.09	0	0.16	0.56	0.8	0.81	0.51	1.15	0.9	0.93	DIVARICATA	-	-	-
C2S51_031189	10.83	12.15	10.7	5.77	6.12	6.07	5.53	3.81	3.71	4.14	6.79	6.69	SRM1	-	-	-
C2S51_031229	10.15	7.28	7.86	6.33	5.68	4.92	3.61	4.22	3.9	11.51	11.08	9.36	CDF2	-	-	-
C2S51_031248	27.42	26.3	28.57	32.8	26.19	27.8	17.64	16.15	17.95	14.82	14.83	12.94	WRKY4	-	-	-
C2S51_031268	50.69	53.51	62.28	58.58	48.86	55.99	31.69	30.13	31.99	26.74	26.9	24.86	TCP5	-	-	-
C2S51_031279	5.63	7.77	7.77	1.26	1.12	1.65	0.34	0.19	0.86	0.18	0.19	0.2	MKK3	Environmental Information Processing	Signal transduction	K20607
C2S51_031284	1.49	1.42	0.67	0	0.37	0	0.42	0	0	0	0.16	0.49	BZIP43	-	-	-
C2S51_031372	6.94	6.18	6.26	6.86	7.46	3.34	1.4	1.55	2.47	2.5	2.53	2.96	At2g19810	-	-	-
C2S51_031397	19.07	22.37	20	15.71	15.6	17.96	12.24	11.25	15.27	10.5	8.34	9.04	GATA22	-	-	-
C2S51_031411	0.07	0	0.06	0.08	0.06	0	0.47	0.23	0	0.51	0.25	0.94	HSF30	-	-	-
C2S51_031495	1.2	0.82	0.52	0.83	3.02	0.67	3.02	3.87	4.73	8.8	7.99	7.89	YAB5	-	-	-
C2S51_031509	4.07	3.28	1.71	1.98	1.38	1.13	0.82	2.24	0.56	1.68	1.66	1.52	MYB86	-	-	-
C2S51_031536	0	0.08	0.14	0	0.57	0.07	0.4	0	0.44	0.43	0.55	0.65	CDC5	Genetic Information Processing	Transcription	K12860
C2S51_031555	0.35	0.28	0.3	0.79	0.92	1.09	1.49	0.71	1.23	0.66	0.42	0.97	ASR3	-	-	-
C2S51_031627	5.29	5.46	5.3	3.87	4.35	4.23	5.58	6.61	6.8	12.96	14.54	13.72	SHR	-	-	-
C2S51_031649	1.32	1.38	1.93	1.93	0.81	1.8	3.36	2.17	2.96	4.85	5.07	4.43	GRF4	-	-	-
C2S51_031777	7.82	6	7.64	7.52	6.41	6.4	3.81	5.14	3.79	8.36	7.89	9.92	At4g13040	-	-	-
C2S51_031850	6.44	4.85	5.79	5.94	5.98	6.58	11.51	11.37	9.14	12.2	12.42	12.28	GRF1	-	-	-
C2S51_031851	0.05	0	0	0	0.04	0.13	0.96	0.67	0.37	3.99	5.68	4.26	ANT	-	-	-
C2S51_031884	0.18	0.08	0	0.68	1.2	0.25	1.36	1.65	1.07	1.65	3.06	1.97	BHLH93	-	-	-
C2S51_032003	0.29	0.43	0.18	0.68	0.58	0.48	0.5	0.26	0.57	0.99	0.93	0.89	KAN1	-	-	-
C2S51_032020	0.42	0.37	0	0.11	0.94	0.28	0.97	0.77	0.66	1.77	1.85	1.8	MYB20	-	-	-
C2S51_032049	1.17	3.82	3.11	6.36	8.91	3.08	7.7	6.99	6.67	5.18	8.18	3.19	J	-	-	-
C2S51_032050	0.26	0	0.22	0	0.11	0.24	0.61	0.96	0.41	1.56	1.63	1.54	BHLH30	-	-	-
C2S51_032061	0	0.23	0.55	0.42	0.43	0.83	2.09	2.06	3.35	13.93	18.48	16.28	ZHD1	-	-	-
C2S51_032111	0.91	1.32	1.23	0.69	0.76	0.63	0.29	0.24	0.16	0.31	0.08	0.41	TGA1	Environmental Information Processing	Signal transduction	K14431
C2S51_032181	0	0	0	0	0	0	0.12	0.55	0.14	0.39	0.41	1.12	HEC2	-	-	-
C2S51_032191	21.85	24.11	22.69	11.37	19.16	14.08	5.91	8.05	5.72	8.05	8.52	6.73	HSF24	-	-	-
C2S51_032239	8.51	8.37	8.05	4.75	4.56	3.49	2.65	2.25	1.33	1.79	2.56	2.34	AP2-1	-	-	-
C2S51_032270	0.1	0	0	0.1	0.08	0.18	0.36	0.26	0.52	1.17	0.56	0.47	ARF22	-	-	-
C2S51_032271	1.28	1.69	1.7	1.36	1.57	3.1	6.13	6.41	4.01	7.86	6.67	8.36	GATA8	-	-	-
C2S51_032508	0.6	0.66	1.07	1.2	0.49	0.68	1.6	2.77	2.14	1.65	1.8	3.95	NAC035	-	-	-
C2S51_032568	4.65	4.19	4.59	1.83	2.41	2.42	2.27	1.56	2.87	3.1	3.32	4.03	WRKY22	Organismal Systems;Environmental Information Processing	Environmental adaptation;Signal transduction	K13426;K13426
C2S51_032608	0.08	0.14	0	0.43	0.66	0.65	4.1	2.97	2.8	3.44	3.85	5.51	CRF3	-	-	-
C2S51_032677	0.6	1.15	1.2	2.69	0.8	2.12	3.63	3.08	2.61	3.28	3.76	5.21	GRF4	-	-	-
C2S51_032755	23.28	24.3	22.77	8.49	12.27	7.19	7.86	11.28	8.04	22.98	19.04	18.72	WRKY11	-	-	-
C2S51_032772	87.8	80.33	93.06	58.53	64.5	55.39	27.29	22.86	27.49	36.19	31.7	24.73	COL4	-	-	-
C2S51_032837	30.86	34.45	33.9	36.24	28.81	31.12	23.86	24.57	18.83	13.41	14.83	15.69	RVE6	-	-	-
C2S51_032872	0.18	0	0	0	0	0	2.07	2.83	1.42	6.17	6.39	7.4	SPCH	Environmental Information Processing	Signal transduction	K20558
C2S51_032873	20.8	19.13	17.67	1.85	2.99	3.64	1.61	1.63	0.89	3.11	2.1	2.2	WRKY30	-	-	-
C2S51_033005	0.15	0	0	0.63	1.2	1.07	3.13	5.73	4.65	7.91	5.97	4.73	WIN1	-	-	-
C2S51_033081	0.42	0	0.12	0	0	0.25	0.39	0.44	0.89	3.9	2.62	2.4	AS2	-	-	-
C2S51_033135	24.78	23.92	24.97	18.01	18.83	17.64	11.48	13.37	13.7	10.11	9.6	10.73	ARF18	-	-	-
C2S51_033137	23.69	36.4	30.78	15.2	15.89	19.6	30.52	33.05	38.08	33.39	36.27	42.1	GATA8	-	-	-
C2S51_033185	0.36	1.04	1.56	0.1	0.59	0.74	0.57	1.38	0.38	2.57	4.38	3.34	MYB306	-	-	-
C2S51_033277	7.54	7.95	8.41	6.69	7.58	6.76	8.71	9.52	8.33	20.65	23.04	18.23	ARF9	Environmental Information Processing	Signal transduction	K14486
C2S51_033302	14.74	19.19	19.69	3.13	2.26	2	2.64	2.82	2.94	5.49	4.69	4.4	WRKY53	-	-	-
C2S51_033305	4.14	3.59	5.05	1.93	3.49	3.61	1.6	2.95	1.36	6.77	5.06	5.74	ERF061	-	-	-
C2S51_033362	0.16	0	0.39	0	0.06	0	0.43	0.16	0.08	1.01	0.73	0.25	ESR2	-	-	-
C2S51_033428	0.47	0.48	0.59	0.75	0.29	0.74	0.43	0.98	1.48	2.21	2.92	2	BHLH094	-	-	-
C2S51_033449	1.58	2.36	1.57	2.43	3.5	2.51	4.34	6.45	4.78	8.45	10.4	9.5	MYB88	-	-	-
C2S51_033456	5.24	6.29	2.95	11.69	20.94	11.23	14.24	23.8	16.3	12.1	11.92	13.83	TCP14	-	-	-
C2S51_033463	0.25	0	0	0	0.08	0	0	1.2	0.1	0.78	1.58	1.43	ZHD11	-	-	-
C2S51_033468	0	0.28	0.17	1.33	0.26	0.76	1.93	1.87	0.99	3.95	2.61	3.47	PHL8	-	-	-
C2S51_033475	12.27	8.68	7.86	4.72	8.98	7.21	3.62	3.34	2.5	2.07	2.06	1.47	NAP2	-	-	-
C2S51_033476	0.09	0	0	0	0	0	0.24	0.45	0.36	1.59	2.13	3.13	MYB16	-	-	-
C2S51_033491	4.03	3.84	4.36	1.47	1.83	1.25	0.49	0.78	0.45	0.64	0.22	0.11	WRKY57	-	-	-
C2S51_033550	40.1	37.51	45.62	66.19	59.84	56.75	40.5	35.69	39.86	20.52	18.92	19.84	COL16	-	-	-
C2S51_033571	105.19	101.57	91.72	84.83	71.48	90.31	38.52	45.53	42.92	89.68	80.38	74.2	RAV1	-	-	-
C2S51_033574	1.06	1.11	1.37	2.47	2.92	2.71	6.35	5.09	5.24	12.31	11.55	14.23	BHLH30	-	-	-
C2S51_033612	0	0	0	0	0	0	0	0	0	0.54	0.56	0.97	AP1	-	-	-
C2S51_033613	0	0	0	0.26	0	0	0.45	0.39	0.38	1.68	3.65	2.15	Solyc04g005320	-	-	-
C2S51_033651	0.49	0.29	0.55	0.17	0.07	0.3	0.15	0.17	0	0.08	0	0	WRKY55	-	-	-
C2S51_033661	0.94	0.67	0.77	2	2.28	2.62	3.84	6.43	5.49	16.89	12.96	15.03	RF2b	-	-	-
C2S51_033704	3.33	4.84	4.48	1.19	1.59	2.41	0.68	0.65	0.45	2.61	2.03	2.18	DREB2C	-	-	-
C2S51_033903	1.28	0.7	0.36	0.23	0.18	0.35	0	0.17	0	0.43	0.81	0.46	AGL80	-	-	-
C2S51_034054	0.95	1.47	0.83	2.82	3.76	3.69	5.48	7.71	5.68	15.92	15.71	13.17	WRKY44	-	-	-
C2S51_034093	8.49	8.76	6.68	6.41	3.53	4.03	5.7	2.76	3.04	4.17	4.22	4.77	TCP20	-	-	-
C2S51_034114	0.44	1.06	0.83	0.23	1.08	1.29	1.42	1.04	0.58	2.84	3.08	3.41	MYB36	-	-	-
C2S51_034178	0	0	0	0	0	0	0.48	0.27	0.09	1.46	1.53	1.11	GRF3	-	-	-
C2S51_034230	1.54	0.71	0.68	0.26	0.66	1.25	3.16	3.59	1.88	4.12	4.6	6.52	ARF31	-	-	-
C2S51_034341	9.42	8.66	8.49	4.69	4.5	5.63	3.86	4.23	3.57	4.85	5.73	5.48	MYB1	-	-	-
C2S51_034420	6.76	7.43	8.52	3.67	4.24	4.01	4.33	3.29	3.28	4.7	4.29	2.7	SRM1	-	-	-
C2S51_034488	67.85	73.37	80.09	70.21	56.66	67.93	44.75	40.35	47.15	25.7	22.03	25.57	TCP13	-	-	-
C2S51_034508	2.32	3.42	1.88	0.81	0.87	0	0	0	0	0	0	0.16	BZIP43	-	-	-
C2S51_034577	20.89	14.92	19.05	8.11	8.02	8.8	1.09	1.28	1.06	3.5	3.66	2.51	At2g19810	-	-	-
C2S51_034686	1.89	2.6	1.3	2.64	4.59	2	7.33	7.41	5.91	12.05	9.29	10.24	YAB5	-	-	-
C2S51_034755	1.98	1.77	3.04	4.17	3.24	3.44	5.69	5.43	5.8	4.81	3.82	4.93	ASR3	-	-	-
C2S51_034814	32.5	39.7	39.19	9.89	6.08	6.26	3.31	4.91	3.77	8.5	7.25	8.05	WRKY33	Organismal Systems;Environmental Information Processing	Environmental adaptation;Signal transduction	K13424;K13424
C2S51_034829	3.72	1.36	1.3	0.39	0.07	0.16	0.34	0.19	0.1	0.63	0.38	0.49	At1g14600	-	-	-
C2S51_034833	1.31	2.31	2.19	3.04	2.97	2.91	1.6	2.07	1.32	1.01	2.23	1.09	WRKY26	Organismal Systems;Environmental Information Processing	Environmental adaptation;Signal transduction	K13424;K13424
C2S51_034834	2.75	2.34	2.93	2.47	2.39	2.63	1.19	1.44	1.06	1.36	1.39	1.3	--	-	-	-
C2S51_034835	0.66	0.78	0.5	1.36	1.54	1.01	0.45	0.45	0.36	1.5	1.13	0.96	NLP7	-	-	-
C2S51_034912	34.32	31.42	35.76	56.68	60.42	56.73	74.27	77.06	75.69	111.4	113.85	105.79	AS1	-	-	-
C2S51_034943	7.48	6.64	7.92	10.8	9.39	8.84	11.67	9.65	12.46	14.07	18.36	12.89	SPL12	-	-	-
C2S51_034948	1.95	2.67	3.18	2.31	3.63	3.73	4.01	4.22	5.03	13.06	12.25	12.2	SPL13A	-	-	-
C2S51_034951	4.21	3.43	3.53	0.69	1.46	1.18	0	0	0.17	0.48	1.18	0.52	WRKY75	-	-	-
C2S51_034965	0	0	0	0	0	0	0	0	0	0.51	0.18	0.55	MYB106	-	-	-
C2S51_034973	2.63	1.83	2.66	0.93	0.72	0.79	0.51	0.46	0.12	0.55	0.68	0.47	CDF1	-	-	-
C2S51_034994	0.47	0	0.31	0.1	0.15	0.34	1.3	2.07	2.09	5.01	4.41	5.11	DOF5.6	-	-	-
C2S51_035090	15.08	12.78	11.56	7.09	7.06	5.41	3.73	4.68	5	6.23	6.75	6.2	UNE12	-	-	-
C2S51_035098	1.91	1.35	1.77	0	1.41	1.22	1.07	1.21	0.81	4.01	3.2	4.11	ERF3	-	-	-
C2S51_035200	21.73	20.81	18.45	9.49	11.01	11.38	2.62	3.91	2.5	2.18	2.47	2.64	WRKY57	-	-	-
C2S51_035271	6.76	11.69	11.91	3.22	10.09	8.61	5.98	6.23	4.58	2.61	4.76	6.99	--	-	-	-
C2S51_035289	1.2	1.76	1.23	2.7	2.51	1.81	1.11	0.98	2.11	0.8	0.56	0.57	TCP11	-	-	-
C2S51_035342	2.43	2.19	3.15	1.66	1.18	1.55	1.29	1.53	0.61	0.75	0.72	0.75	HSFA3	-	-	-
C2S51_035346	0	0	0.07	0	0	0	0.15	0.25	0.09	0.48	0.5	0.35	GRF3	-	-	-
C2S51_035362	16.39	14.81	14.44	7.6	8.86	6.8	4.53	4.9	4.57	2.48	2.32	2.13	MYR2	-	-	-
C2S51_035487	0	0.08	0	0	0.12	0.1	2.11	1.78	1.69	5.78	6.25	6.74	E2FE	-	-	-
C2S51_035531	1.26	0.96	1.19	0.62	0.52	0.59	0.18	0.31	0.51	0.29	0.45	0.47	WRKY72A	-	-	-
C2S51_035549	8.99	7.11	7.29	10.3	9.87	8.89	12.11	13.92	10.25	19.44	16.96	19.07	MYB306	-	-	-
C2S51_035560	13.05	12.16	13.02	8.21	8.63	8.17	5	5.91	4.7	0.36	0.88	0.78	CDF2	-	-	-
C2S51_035565	9.82	9.41	9.57	2.99	3.07	1.7	2.43	1.58	1.09	3.08	2.34	1.31	NAC100	-	-	-
C2S51_035608	0.4	0.28	0.47	0.26	0.13	0.29	1.04	1.01	0.59	1.52	2.76	1.29	TCP5	-	-	-
C2S51_035638	5.07	4.62	3.93	11.23	9.93	8.43	12.63	11.53	14.93	11.93	11.03	9	SRM1	-	-	-
C2S51_035676	0	0	0	0	0	0	0.26	0.25	0.4	1.09	0.25	0.3	GLOX	-	-	-
C2S51_035720	0.29	0.39	0	0	0.48	0.27	0.14	1.24	0.47	4.89	4.34	3.79	MYB330	-	-	-
C2S51_035728	1.53	1.96	2.53	3.93	3.16	2.15	3.34	2.22	2.32	8.93	9.04	7.66	ZHD6	-	-	-
C2S51_035729	0	0	0	0	0	0	1.09	0.99	0.25	2.22	2.08	2.26	GATA18	-	-	-
C2S51_035756	5.09	6.75	5.61	16.53	11.78	17.53	1.59	3.54	2.66	8.15	6.04	6.77	LBD41	-	-	-
C2S51_035776	0	0	0.08	0.38	0.73	0.16	0.83	0.76	0.28	0.81	1.03	1.16	Os01g0645000	-	-	-
C2S51_035823	3.4	2.99	4.14	10.32	13.86	9.71	14.74	14.72	12.57	20.64	22.83	18.57	ARF8	-	-	-
C2S51_035843	9.3	9.03	11.18	12.91	17.6	11.31	6.35	6.75	5.82	63.12	46.18	33.38	RVE1	-	-	-
C2S51_035867	0.72	0.63	0.9	0	0	0	0	0.95	0.19	0.18	0	0	ERF1B	Environmental Information Processing;Environmental Information Processing	Signal transduction;Signal transduction	K14516;K14516
C2S51_035886	6.55	4.86	5.01	3.52	5.42	5	2.2	2.86	1.85	4.14	4.22	2.15	MYB20	-	-	-
C2S51_035936	1.68	2.04	2.02	1.23	1.46	1.24	5.16	3.21	4.44	8.9	9.63	9.7	ZHD1	-	-	-
C2S51_035968	10.16	9.77	8.75	6.4	5.51	5.89	1.71	2.33	3.15	2.86	1.93	1.97	TGA1	Environmental Information Processing	Signal transduction	K14431
C2S51_036021	0.18	0.39	1.24	0.39	0.78	0.68	6.05	6.66	4.97	13.17	15.25	18.49	GATA5	-	-	-
C2S51_036055	0.09	0.73	0.31	0.2	0.15	0	0	0	0	0.37	0	0	RAX3	-	-	-
C2S51_036068	0.43	1.02	0.24	0.62	1.83	0.72	2.74	4.8	4.11	12.66	13.54	12.94	SHR	-	-	-
C2S51_036086	27.2	22.96	29.17	41.24	53.87	47.42	52.51	47.58	57.58	63	48.77	48.57	LBD38	-	-	-
C2S51_036104	6.69	6.88	7.31	4.14	6.78	2.73	3.78	4.89	2.5	3.11	2.56	2.81	MYBC1	-	-	-
C2S51_036235	1.53	2.31	1.1	0.23	3.22	3.17	3.44	2.3	4.38	7.39	8.63	9.84	GATA15	-	-	-
C2S51_036246	0.41	0.72	0.34	0.22	1.5	0.56	1.32	2.58	1.72	1.42	3.4	1.97	BZIP53	-	-	-
C2S51_036368	0.11	0	0	0	0	0.31	1.26	0.48	0.72	1.02	1.42	0.73	TCP10	-	-	-
C2S51_036383	0.08	0.31	0.25	0.56	1.19	0.43	2.16	2.6	2.16	3.88	3.06	3.37	NAC073	-	-	-
C2S51_036503	0.51	1.1	1.31	0.81	0.88	0.81	1.86	1.86	1.54	16.27	14.86	11.43	GLK2	-	-	-
C2S51_036505	7.05	10.32	6.54	1.76	3.07	1.63	1.11	1.74	2.34	13.76	11.73	15.55	ERF4	-	-	-
C2S51_036531	15.75	17.2	17.79	6.25	5.62	5.65	2.9	3.17	3.05	4.1	3.36	3.36	HSFA4B	-	-	-
C2S51_036594	30.8	32.96	32.1	43.09	37.51	39.79	25.3	20.4	25.98	12.06	12.82	14.17	BBX22	-	-	-
C2S51_036599	0.69	0.57	1.08	0.83	0.89	0.59	2.97	4.18	3.57	6.1	8.5	9.23	BEH4	-	-	-
C2S51_036689	18.04	16.18	15.78	13.98	15.82	13.7	8.12	6.32	7.3	7.76	6.88	5.73	--	-	-	-
C2S51_036703	3.97	2.73	3.85	0.38	1.74	0.96	0.57	0.75	0.65	1.28	1.1	1.61	JA2L	-	-	-
C2S51_036793	19.56	19.56	18.62	6.71	8.36	7.93	7.83	8.36	7.64	10.13	10.25	11.41	SCL5	-	-	-
C2S51_036828	0.7	1.63	1.18	0.09	0.14	0	0.08	0.46	0.65	1.84	3.12	1.19	MYB80	-	-	-
C2S51_036832	0.06	0	0	0.26	0.2	0.33	0.56	0.95	0.38	1.14	1.12	1.03	RAM1	-	-	-
C2S51_036858	5.8	6.7	6.6	6.3	7.19	7.19	10.54	8.41	9.52	14.44	12.65	13.6	ADA2B	-	-	-
C2S51_036863	27.67	31.85	30.75	8.08	6.18	3.61	5.08	6.95	6.91	10.13	14.08	17.11	SCL13	-	-	-
C2S51_036896	54.49	48.48	55.55	21.14	20.09	22.98	4.89	5.25	4.04	5.94	5.35	4.27	WRKY6	-	-	-
C2S51_036983	8.87	10.91	11.07	9.89	8.3	9.45	2.32	1.08	1.56	0.17	0.24	0.49	WRKY6	-	-	-
C2S51_037144	0	0	0.05	0	0.14	0.15	2.26	2.65	2.59	11.97	13.2	12.21	GRF1	-	-	-
C2S51_037148	2.09	2.87	3.8	4.37	3.6	3.33	6.07	7.67	6.19	9.54	12.68	10.28	BHLH74	-	-	-
C2S51_037166	2.78	1.64	2.59	3.07	3.81	1.87	5.88	5.88	5.23	11.75	12.24	11.23	BHLH93	-	-	-
C2S51_037253	2.89	2.42	2.62	4.22	4.56	4.43	7.14	7.24	6.28	11.93	10.97	11.03	REM16	-	-	-
C2S51_037433	0	0	0	0	0	0	0.22	0.26	0.09	0.56	1.26	0.95	ASR3	-	-	-
C2S51_037511	1.13	1.5	1.78	4.48	3.64	4.59	9.74	8	8.15	11.33	13.27	12.81	GRF1	-	-	-
C2S51_037677	8.72	6.24	6.36	7.62	9.38	8.43	12.37	11.55	11.37	15.39	16.21	17.19	ARF6	-	-	-
C2S51_037681	41.94	43.54	43.43	24.36	20.19	19.53	10.83	8.64	8.99	2.82	2.1	4.21	PIF4	Environmental Information Processing	Signal transduction	K16189
C2S51_037725	0.1	0.26	0	1.6	3.76	2.9	17.13	19.37	16.15	28.47	24.78	25.84	BZIP34	-	-	-
C2S51_037728	0.08	0.27	0.06	0.57	0.75	0.48	0.21	0.4	0.32	0.76	0.63	0.98	--	-	-	-
C2S51_037768	0.09	0.08	0.22	1.01	0.28	0.94	1.68	1.68	2.02	6.62	5.47	6.38	BEH4	-	-	-
C2S51_037779	4.39	5.23	3.48	2.16	3.15	3.02	1.88	1.93	0.86	1.73	0.93	1.76	BBX22	-	-	-
C2S51_037903	11.5	9.4	9.96	4.61	3.83	4.37	1.52	1.42	0.74	1.99	1.77	2.29	HSFA4B	-	-	-
C2S51_037938	4.44	4.11	3.43	2.41	3.48	3.08	2.26	2.03	1.54	1.99	3.33	3.12	ASIL2	-	-	-
C2S51_037944	1.02	0.9	0.48	0.85	1.11	0.1	0.32	0	0.12	0.11	0	0.24	BHLH30	-	-	-
C2S51_037956	34.01	30.79	29.2	28.95	27.25	29.64	23.07	22.44	23.61	14.02	13.51	18.85	TCP10	-	-	-
C2S51_037958	0.55	0.56	0.69	3.01	4.18	3.31	19.41	23.62	21.51	32.03	28.92	28.82	BZIP34	-	-	-
C2S51_037974	16.2	15.66	16.15	15.31	17.23	12.1	7.49	7.74	8.22	14.13	12.79	12.13	GLK2	-	-	-
C2S51_037982	25.56	43.85	38.09	2.95	4.59	3.2	3.43	10.64	5.06	34.96	35.83	38	ERF4	-	-	-
C2S51_038036	8.47	10.22	12.09	4.05	5.59	4.77	9.72	20.97	12.72	46.61	32.06	28.56	MYB15	-	-	-
C2S51_038100	13.38	11.7	11.38	10.33	7.94	9.16	2.27	1.94	1.43	1.56	1.14	1.45	WRKY6	-	-	-
C2S51_038151	4.59	4.08	4.7	4.75	5.18	5.44	9.42	10.45	8.06	20.14	23.39	24.64	TCP23	-	-	-
C2S51_038167	0	0	0	0.2	0.15	0.13	0.61	0.91	0.48	0.99	2.07	0.93	NAC030	-	-	-
C2S51_038213	0.98	3.34	0.59	0.6	0.11	0.13	0.26	1.48	0.74	2.94	2.78	2.11	ERF013	-	-	-
C2S51_038307	4.23	4.6	4.1	6.35	6.58	5.82	6.8	6.84	9.41	11.53	10.25	6.95	VIP1	Environmental Information Processing	Signal transduction	K20557
C2S51_038314	7.08	6.89	5.59	3.09	4.75	8.04	3.47	1.7	2.21	2.25	4.2	4.15	GBF4	Environmental Information Processing	Signal transduction	K14432
C2S51_038320	6.3	3.69	4.66	2.21	2.67	6.92	0.81	1.6	0.17	1.75	1	2.4	ERF110	-	-	-
C2S51_038381	0	0	0.14	0.18	0.62	0.15	1.18	1.07	0.8	1.94	1.68	3.36	P	-	-	-
C2S51_038434	0.4	0.23	0.22	0.14	0.44	0.24	0.37	0.56	0.14	2.26	2.08	1.29	BBX19	-	-	-
C2S51_038482	36.17	45.44	44.42	133.61	125.77	130.01	100.12	86.44	101.55	62.62	56.07	52.46	BHLH63	-	-	-
C2S51_038537	19.41	19.43	18.26	7.66	8.1	6.67	6.02	7.61	6.39	13.62	12.49	9.48	MTB1	-	-	-
C2S51_038562	43.96	61.48	56.49	8.63	5.66	5.94	5.68	10.03	8.62	26.94	27.41	30.9	WRKY53	-	-	-
C2S51_038717	0	0.03	0.13	0.04	0.16	0.31	0.88	0.92	0.84	2.66	3.09	2.91	TCX2	-	-	-
C2S51_038780	0.2	0.17	0.31	0.51	0.57	0.21	3.68	2.75	3.87	8.6	11.82	10.85	MYB3R4	-	-	-
C2S51_038785	2.96	2.7	3.27	1.69	2.42	2.08	3.04	2.21	2.54	4.74	4.87	5.5	TCX6	-	-	-
C2S51_038850	0.52	1.02	1.41	0.22	1.2	0.48	0.49	0.33	1	3.56	2.08	1.24	NAC073	-	-	-
C2S51_038931	0.08	0	0.14	0.36	0.14	0.08	1.31	1.23	0.79	3.74	4.78	4.39	E2FE	-	-	-

## Sheet: Table S4
id	Symbol		L4	L6	L8	L9
MSTRG.31404	ACAT	ACAT, atoB; acetyl-CoA C-acetyltransferase [EC:2.3.1.9]	5.9933	5.1267	2.9333	1.9633
MSTRG.37546	ACAT	ACAT, atoB; acetyl-CoA C-acetyltransferase [EC:2.3.1.9]	18.7533	13.61	7.0167	3.8267
C2S51_035004	DXR	dxr; 1-deoxy-D-xylulose-5-phosphate reductoisomerase [EC:1.1.1.267]	95.8567	73.8467	59.8133	40.4567
C2S51_001087	DXS	dxs; 1-deoxy-D-xylulose-5-phosphate synthase [EC:2.2.1.7]	0.1533	0.4833	15.0967	40.3533
C2S51_001676	DXS	dxs; 1-deoxy-D-xylulose-5-phosphate synthase [EC:2.2.1.7]	0.2367	0.29	0.52	0.9767
C2S51_010200	DXS	dxs; 1-deoxy-D-xylulose-5-phosphate synthase [EC:2.2.1.7]	0.8567	0.51	0.3767	1.58
C2S51_021367	DXS	dxs; 1-deoxy-D-xylulose-5-phosphate synthase [EC:2.2.1.7]	6.96	18.34	43.6233	60.8767
C2S51_026577	DXS	dxs; 1-deoxy-D-xylulose-5-phosphate synthase [EC:2.2.1.7]	2.1633	11.7767	34.32	59.66
MSTRG.1903	DXS	dxs; 1-deoxy-D-xylulose-5-phosphate synthase [EC:2.2.1.7]	0.2367	0.7367	8.8533	26.76
C2S51_003444	GPPS	GGPS; geranylgeranyl diphosphate synthase, type II [EC:2.5.1.1 2.5.1.10 2.5.1.29]	14.3967	23.1567	43.65	33.97
C2S51_009825	GPPS	GGPS; geranylgeranyl diphosphate synthase, type II [EC:2.5.1.1 2.5.1.10 2.5.1.29]	0.6267	0.5633	2.0133	5.0067
C2S51_013355	GPPS	GGPS; geranylgeranyl diphosphate synthase, type II [EC:2.5.1.1 2.5.1.10 2.5.1.29]	0.54	0.1933	0.4833	1.55
C2S51_000520	GPPS	GGPS; geranylgeranyl diphosphate synthase, type II [EC:2.5.1.1 2.5.1.10 2.5.1.29]	20.5133	27.5267	50.75	35.0633
C2S51_004331	HDR	ispH, lytB; 4-hydroxy-3-methylbut-2-en-1-yl diphosphate reductase [EC:1.17.7.4]	276.14	48.1367	8.9467	13.9667
C2S51_038522	HDR	ispH, lytB; 4-hydroxy-3-methylbut-2-en-1-yl diphosphate reductase [EC:1.17.7.4]	99.2533	12.72	2.42	2.9667
MSTRG.29103	HDR	ispH, lytB; 4-hydroxy-3-methylbut-2-en-1-yl diphosphate reductase [EC:1.17.7.4]	0.6933	0.6567	1.6033	2.34
C2S51_023069	HDS	gcpE, ispG; (E)-4-hydroxy-3-methylbut-2-enyl-diphosphate synthase [EC:1.17.7.1 1.17.7.3]	136.047	89.5133	72.59	66.7967
C2S51_024806	HDS	gcpE, ispG; (E)-4-hydroxy-3-methylbut-2-enyl-diphosphate synthase [EC:1.17.7.1 1.17.7.3]	169.737	103.873	91.2133	77.95
C2S51_009589	HMGR	HMGCR; hydroxymethylglutaryl-CoA reductase (NADPH) [EC:1.1.1.34]	0.0333	0.2833	4.2767	12.0433
C2S51_010002	HMGR	HMGCR; hydroxymethylglutaryl-CoA reductase (NADPH) [EC:1.1.1.34]	2.45	3.9	3.9067	5.73
C2S51_013514	HMGR	HMGCR; hydroxymethylglutaryl-CoA reductase (NADPH) [EC:1.1.1.34]	4.3033	5.2467	8.4233	15.5167
C2S51_013621	HMGR	HMGCR; hydroxymethylglutaryl-CoA reductase (NADPH) [EC:1.1.1.34]	0.0667	0.4433	6.1633	19.0733
C2S51_025767	HMGR	HMGCR; hydroxymethylglutaryl-CoA reductase (NADPH) [EC:1.1.1.34]	8.2367	2.67	3.8167	9.9933
C2S51_025769	HMGR	HMGCR; hydroxymethylglutaryl-CoA reductase (NADPH) [EC:1.1.1.34]	15.8733	5.2533	8.3567	16.0833
C2S51_036279	HMGR	HMGCR; hydroxymethylglutaryl-CoA reductase (NADPH) [EC:1.1.1.34]	0.0733	1.1467	7.5767	15.6233
MSTRG.30934	HMGR	HMGCR; hydroxymethylglutaryl-CoA reductase (NADPH) [EC:1.1.1.34]	0.4467	1.2267	8.7767	18.06
C2S51_000659	HMGS	E2.3.3.10; hydroxymethylglutaryl-CoA synthase [EC:2.3.3.10]	34.8133	25.1333	42.08	53.34
C2S51_001789	HMGS	E2.3.3.10; hydroxymethylglutaryl-CoA synthase [EC:2.3.3.10]	32.6267	30.45	48.1367	62.0233
C2S51_021742	IDI	idi, IDI; isopentenyl-diphosphate Delta-isomerase [EC:5.3.3.2]	1.5	0.94	1.65	2.7667
C2S51_021743	IDI	idi, IDI; isopentenyl-diphosphate Delta-isomerase [EC:5.3.3.2]	3.38	3.29	4.69	8.2833
MSTRG.31779	MCS	ispF; 2-C-methyl-D-erythritol 2,4-cyclodiphosphate synthase [EC:4.6.1.12]	36.79	25.0033	15.8133	15.6167
C2S51_016257	MVD	MVD, mvaD; diphosphomevalonate decarboxylase [EC:4.1.1.33]	0.8733	0.7867	1.3267	1.9633
C2S51_008049	10HGO	10HGO; 8-hydroxygeraniol dehydrogenase [EC:1.1.1.324]	20.4867	5.8933	0.8467	5.7233
C2S51_017047	10HGO	10HGO; 8-hydroxygeraniol dehydrogenase [EC:1.1.1.324]	31.88	28.26	56.9167	107.77
C2S51_029202	10HGO	10HGO; 8-hydroxygeraniol dehydrogenase [EC:1.1.1.324]	0.58	1.6667	7	15.9433
C2S51_035899	10HGO	10HGO; 8-hydroxygeraniol dehydrogenase [EC:1.1.1.324]	0.5967	0.8767	5.1633	15.5133
MSTRG.43927	10HGO	10HGO; 8-hydroxygeraniol dehydrogenase [EC:1.1.1.324]	6.6367	3.5167	0.5833	1.9067
C2S51_028529	IO	CYP76A26; nepetalactol monooxygenase [EC:1.14.14.161]	5.0067	6.3667	19.03	8.01
C2S51_001483	MNR	E1.1.1.208; (+)-neomenthol dehydrogenase [EC:1.1.1.208]	22.0833	9.6633	4.0133	4.4633
C2S51_001485	MNR	E1.1.1.208; (+)-neomenthol dehydrogenase [EC:1.1.1.208]	0.8833	1.5433	2.5733	5.2933
C2S51_009101	MNR	E1.1.1.208; (+)-neomenthol dehydrogenase [EC:1.1.1.208]	4.5533	1.2833	0.52	1.11
C2S51_010128	MNR	E1.1.1.208; (+)-neomenthol dehydrogenase [EC:1.1.1.208]	10.2467	16.67	33.6	34.8867
C2S51_010130	MNR	E1.1.1.208; (+)-neomenthol dehydrogenase [EC:1.1.1.208]	3.5533	8.8733	24.2533	22.73
C2S51_014580	MNR	E1.1.1.208; (+)-neomenthol dehydrogenase [EC:1.1.1.208]	18.9433	4.0367	1.1833	4.7733
MSTRG.10507	MNR	E1.1.1.208; (+)-neomenthol dehydrogenase [EC:1.1.1.208]	7.2433	6.7767	5.0233	2.9267
MSTRG.1245	MNR	E1.1.1.208; (+)-neomenthol dehydrogenase [EC:1.1.1.208]	6.41	8.3633	15.43	14.0867
MSTRG.25582	MNR	E1.1.1.208; (+)-neomenthol dehydrogenase [EC:1.1.1.208]	98.29	91.42	102.68	39.3533
C2S51_007768	TES	E4.2.3.111; (-)-alpha-terpineol synthase [EC:4.2.3.111]	0.5233	0.2733	2.0833	13.7
C2S51_019308	TES	E4.2.3.111; (-)-alpha-terpineol synthase [EC:4.2.3.111]	0.0167	0	0.8533	3.5467
MSTRG.42532	TES	E4.2.3.111; (-)-alpha-terpineol synthase [EC:4.2.3.111]	0.13	0.1	0.4867	2.3867
C2S51_003487	GA3	GA3, CYP701; ent-kaurene oxidase [EC:1.14.14.86]	0.68	1.69	1.3767	3.5567
C2S51_023429	CYP82G1	CYP82G1; trimethyltridecatetraene/dimethylnonatriene synthase [EC:1.14.14.58 1.14.14.59]	0.7533	0.58	0.1533	3.3367
C2S51_024402	CYP82G1	CYP82G1; trimethyltridecatetraene/dimethylnonatriene synthase [EC:1.14.14.58 1.14.14.59]	1.3733	0.36	0.1633	1.5367
MSTRG.44599	GA20ox1D	E1.14.11.12; gibberellin-44 dioxygenase [EC:1.14.11.12]	34.0933	53.2733	22.02	5.0633
C2S51_003792	GA2OX1	E1.14.11.13; gibberellin 2beta-dioxygenase [EC:1.14.11.13]	8.8667	4.4733	1.2633	1.5633
C2S51_015848	GA2OX1	E1.14.11.13; gibberellin 2beta-dioxygenase [EC:1.14.11.13]	17.08	9.1633	4.52	3.5467
C2S51_024955	GA2OX1	E1.14.11.13; gibberellin 2beta-dioxygenase [EC:1.14.11.13]	0.3333	0.33	1.4633	2.16
C2S51_037829	GA2OX1	E1.14.11.13; gibberellin 2beta-dioxygenase [EC:1.14.11.13]	8.54	5.9067	2.3933	2.67
MSTRG.22893	GA2OX1	E1.14.11.13; gibberellin 2beta-dioxygenase [EC:1.14.11.13]	4.53	6.1933	2.19	1.4633
MSTRG.39153	GA2OX1	E1.14.11.13; gibberellin 2beta-dioxygenase [EC:1.14.11.13]	15.7633	22.4167	8.84	4.3233
C2S51_007418	LE	E1.14.11.15; gibberellin 3beta-dioxygenase [EC:1.14.11.15]	1.5767	4.4733	10.1967	11.3367
C2S51_008480	TPS4	E4.2.3.19; ent-kaurene synthase [EC:4.2.3.19]	0.43	0.98	1.8367	2.56
C2S51_017673	TPS2	E4.2.3.19; ent-kaurene synthase [EC:4.2.3.19]	10.8467	5.56	2.0867	3.0267
C2S51_032795	TPS2	E4.2.3.19; ent-kaurene synthase [EC:4.2.3.19]	15.24	9.9033	2.6767	4.27
C2S51_004649	KAO1	KAO; ent-kaurenoic acid monooxygenase [EC:1.14.14.107]	4.9133	3.6333	1.2367	2.6533
C2S51_005515	FS	AFS1; alpha-farnesene synthase [EC:4.2.3.46]	0.47	0.27	1.92	2.9433
C2S51_012187	FS	AFS1; alpha-farnesene synthase [EC:4.2.3.46]	4.1033	0.4567	0.7767	4.5133
C2S51_017679	CYP71D55	CYP71D55; premnaspirodiene oxygenase [EC:1.14.14.151]	2.3767	2.1367	1.87	5.1733
MSTRG.25622	FLDH	FLDH; NAD+-dependent farnesol dehydrogenase [EC:1.1.1.354]	3.56	0.7667	0.6733	2.9633
MSTRG.30421	FLDH	FLDH; NAD+-dependent farnesol dehydrogenase [EC:1.1.1.354]	60.4967	57.7933	42.7367	25.7467
MSTRG.43505	FLDH	FLDH; NAD+-dependent farnesol dehydrogenase [EC:1.1.1.354]	39.49	37.83	30.3833	17.4033
C2S51_000461	GDS	GERD; (-)-germacrene D synthase [EC:4.2.3.75]	0	0.03	0.4533	3.4667
C2S51_003976	GDS	GERD; (-)-germacrene D synthase [EC:4.2.3.75]	0	0.1733	4.6667	10.0233
C2S51_009771	GDS	GERD; (-)-germacrene D synthase [EC:4.2.3.75]	0.79	0.71	2.78	9.4
C2S51_013311	GDS	GERD; (-)-germacrene D synthase [EC:4.2.3.75]	0.1833	0.0967	0.1533	0.5133
C2S51_021894	GDS	GERD; (-)-germacrene D synthase [EC:4.2.3.75]	0	0	0.9367	7.0933
C2S51_026044	GDS	GERD; (-)-germacrene D synthase [EC:4.2.3.75]	0.2933	0.1667	0.5733	2.0967
C2S51_026476	GDS	GERD; (-)-germacrene D synthase [EC:4.2.3.75]	0	0.03	0.22	0.41
C2S51_038075	GDS	GERD; (-)-germacrene D synthase [EC:4.2.3.75]	0	0	0.3333	2.1967
MSTRG.5937	HVS	HVS; vetispiradiene synthase [EC:4.2.3.21]	2.1533	0.2267	0.2733	0.7167
C2S51_022243	BAS	LUP4; beta-amyrin synthase [EC:5.4.99.39]	0.5367	0.1467	0.58	1.7367
C2S51_025679	SQS	FDFT1; farnesyl-diphosphate farnesyltransferase [EC:2.5.1.21]	49.8833	33.02	22.42	21.67
MSTRG.6281	SQS	FDFT1; farnesyl-diphosphate farnesyltransferase [EC:2.5.1.21]	53.11	34.26	21.6433	18.7967
C2S51_002033	LUS	LUS; lupeol synthase [EC:5.4.99.41]	0	0.01	0.2533	0.1833
C2S51_014327	NES	NES1; (3S,6E)-nerolidol synthase [EC:4.2.3.48]	0.1233	0.2233	0.62	2.94
C2S51_036932	NES	NES1; (3S,6E)-nerolidol synthase [EC:4.2.3.48]	6.6633	0.2733	0	0.0167
MSTRG.25621	NES	NES1; (3S,6E)-nerolidol synthase [EC:4.2.3.48]	6.6533	5.5667	6.8633	22.6267
C2S51_016171	SQE	SQLE, ERG1; squalene monooxygenase [EC:1.14.14.17]	1.7567	6.7	14.7733	38.5333
C2S51_016841	SQE	SQLE, ERG1; squalene monooxygenase [EC:1.14.14.17]	0.22	0.1467	0.6667	2.6533
C2S51_022301	SQE	SQLE, ERG1; squalene monooxygenase [EC:1.14.14.17]	2.5167	0.4533	0.2167	0.2967
C2S51_022505	SQE	SQLE, ERG1; squalene monooxygenase [EC:1.14.14.17]	2.6167	2.06	10.32	20.2367
C2S51_025502	SQE	SQLE, ERG1; squalene monooxygenase [EC:1.14.14.17]	4.28	3.21	14.1033	20.9267
C2S51_031853	SQE	SQLE, ERG1; squalene monooxygenase [EC:1.14.14.17]	0.26	0.4067	1.5333	3.7967
C2S51_037152	SQE	SQLE, ERG1; squalene monooxygenase [EC:1.14.14.17]	0.1033	0.3033	2.6433	14.4167

## Sheet: Table S5
Compounds	MSTRG.31404_ACAT	MSTRG.37546_ACAT	C2S51_000659_HMGS	C2S51_001789_HMGS	C2S51_009589_HMGR	C2S51_010002_HMGR	C2S51_013514_HMGR	C2S51_013621_HMGR	C2S51_025767_HMGR	C2S51_025769_HMGR	C2S51_036279_HMGR	MSTRG.30934_HMGR	C2S51_016257_MVD	C2S51_021742_IDI	C2S51_021743_IDI	C2S51_001087_DXS	C2S51_001676_DXS	C2S51_010200_DXS	C2S51_021367_DXS	C2S51_026577_DXS	MSTRG.1903_DXS	C2S51_035004_DXR	MSTRG.31779_MCS	C2S51_023069_HDS	C2S51_024806_HDS	C2S51_004331_HDR	C2S51_038522_HDR	MSTRG.29103_HDR	C2S51_003444_GPPS	C2S51_009825_GPPS	C2S51_013355_GPPS	C2S51_000520_GPPS	C2S51_024639_GES	C2S51_017047_GEDH1
Perillaketone	-0.306186	-0.393671	0.00115915	0.215601	0.38644	0.708358	0.434356	0.402506	-0.060332	-0.264646	0.35619	0.340605	0.270493	0.153182	0.396495	0.365875	0.415256	0.364039	0.354843	0.395083	0.399566	-0.535992	-0.408638	-0.545315	-0.622114	-0.584457	-0.609252	0.241509	0.0556451	0.375275	0.283144	-0.106628	-0.249787	0.340661
Egomaketone	0.305581	0.386142	-0.0362912	-0.237187	-0.415033	-0.716209	-0.460431	-0.432837	-0.011853	0.193302	-0.376307	-0.362001	-0.298174	-0.199183	-0.430465	-0.393812	-0.440844	-0.428098	-0.3587	-0.407504	-0.429708	0.533563	0.382436	0.517285	0.594948	0.545492	0.569891	-0.260381	-0.0207259	-0.406665	-0.334723	0.148954	0.212214	-0.37213
Isoegomaketone	0.30614	0.394461	0.00326136	-0.212799	-0.382688	-0.707086	-0.430901	-0.398528	0.0693918	0.273518	-0.353516	-0.337776	-0.266902	-0.147332	-0.392061	-0.362213	-0.41187	-0.355831	-0.354216	-0.393362	-0.395613	0.536083	0.411772	0.548624	0.625283	0.589127	0.613961	-0.239038	-0.0600186	-0.371174	-0.27654	0.101257	0.254416	-0.336565

## Sheet: Table S6
Gene ID	Primer(5'-3')
021367	F: AGCGATTATGATTGCTTTG
	R: CAGTGGGTAAGGAGACTTG
035004	F: GCCTCGCCTTGACCTTTG
	R: TCGCATGTCAGCTCCACA
000520	F: CGGATTGAAGCCCGAGAA
	R: CGAACCCAAACAGCACCC
009635	F: AAATCAAACTGAAGGTGCCA
	R: TTCCCATCCAGTCATACCC
013587	F: ATCTTGCGATCCTTACAT
	R: TAGTCTTCCCATCCAGTC
009633	F: GATCCCTACATGCGAAGC
	R: TCCCATCCAGTCCAACCC
009636	F: AGATGCTGGACGCTGTGC
	R: CAAGATTGCGACCGGAGA
020783	F: GGGTGAGGAAATCAGCAA
	R: TGCGACCAAGCATGTAAG
027072	F: CAAGAATCCGATATGTCTC
	R: TAATGCTGTACTCCTCCC
020786	F: TCAGTTGGCGAAGTTGTC
	R: CCCACGTTCTCGAAATAG
027070	F: ATTACTGGCTGGGAGGAG
	R: AGGCAGCAGATACATAAACA
